# Supplementary material for: Light chain 2 is a Tctex-type related axonemal dynein light chain that regulates directional ciliary motility in Trypanosoma brucei
Source: PLoS Pathog. 2022 Sep 26;18(9):e1009984. doi: 10.1371/journal.ppat.1009984 (PMC9536576; doi:10.1371/journal.ppat.1009984)
Supplement: S1 File — (PDB) [file ppat.1009984.s025.pdb]

TITLE     SWISS-MODEL SERVER (https://swissmodel.expasy.org)
TITLE    2 Untitled Project
EXPDTA    THEORETICAL MODEL (SWISS-MODEL SERVER)
AUTHOR    SWISS-MODEL SERVER (SEE REFERENCE IN JRNL Records)
REVDAT   1   25-JAN-21 1MOD    1       09:48
JRNL        AUTH   A.WATERHOUSE,M.BERTONI,S.BIENERT,G.STUDER,G.TAURIELLO,
JRNL        AUTH 2 R.GUMIENNY,F.T.HEER,T.A.P.DE BEER,C.REMPFER,L.BORDOLI,
JRNL        AUTH 3 R.LEPORE,T.SCHWEDE
JRNL        TITL   SWISS-MODEL: HOMOLOGY MODELLING OF PROTEIN STRUCTURES AND
JRNL        TITL 2 COMPLEXES
JRNL        REF    NUCLEIC.ACIDS.RES..           V.  46 W296  2018
JRNL        PMID   29788355
JRNL        DOI    10.1093/nar/gky427
REMARK   1
REMARK   1 REFERENCE 1
REMARK   1  AUTH   S.BIENERT,A.WATERHOUSE,T.A.P.DE BEER,G.TAURIELLO,G.STUDER,
REMARK   1  AUTH 2 L.BORDOLI,T.SCHWEDE
REMARK   1  TITL   THE SWISS-MODEL REPOSITORY - NEW FEATURES AND FUNCTIONALITY
REMARK   1  REF    NUCLEIC.ACIDS.RES..           V.  22       2017
REMARK   1  REFN                   ISSN 0305-1048
REMARK   1  PMID   27899672
REMARK   1  DOI    10.1093/nar/gkw1132
REMARK   1
REMARK   1 REFERENCE 2
REMARK   1  AUTH   N.GUEX,M.C.PEITSCH,T.SCHWEDE
REMARK   1  TITL   AUTOMATED COMPARATIVE PROTEIN STRUCTURE MODELING WITH
REMARK   1  TITL 2 SWISS-MODEL AND SWISS-PDBVIEWER: A HISTORICAL PERSPECTIVE
REMARK   1  REF    ELECTROPHORESIS               V.  30       2009
REMARK   1  REFN                   ISSN 0173-0835
REMARK   1  PMID   19517507
REMARK   1  DOI    10.1002/elps.200900140
REMARK   1
REMARK   1 REFERENCE 3
REMARK   1  AUTH   P.BENKERT,M.BIASINI,T.SCHWEDE
REMARK   1  TITL   TOWARD THE ESTIMATION OF THE ABSOLUTE QUALITY OF INDIVIDUAL
REMARK   1  TITL 2 PROTEIN STRUCTURE MODELS
REMARK   1  REF    BIOINFORMATICS                V.  27       2011
REMARK   1  REFN                   ISSN 1367-4803
REMARK   1  PMID   21134891
REMARK   1  DOI    10.1093/bioinformatics/btq662
REMARK   1
REMARK   1 REFERENCE 4
REMARK   1  AUTH   M.BERTONI,F.KIEFER,M.BIASINI,L.BORDOLI,T.SCHWEDE
REMARK   1  TITL   MODELING PROTEIN QUATERNARY STRUCTURE OF HOMO- AND
REMARK   1  TITL 2 HETERO-OLIGOMERS BEYOND BINARY INTERACTIONS BY HOMOLOGY
REMARK   1  REF    SCI.REP.                      V.   7       2017
REMARK   1  REFN                   ISSN
REMARK   1  PMID   28874689
REMARK   1  DOI    10.1038/s41598-017-09654-8
REMARK   1
REMARK   1 DISCLAIMER
REMARK   1 The SWISS-MODEL SERVER produces theoretical models for proteins.
REMARK   1 The results of any theoretical modelling procedure is
REMARK   1 NON-EXPERIMENTAL and MUST be considered with care. These models may
REMARK   1 contain significant errors. This is especially true for automated
REMARK   1 modeling since there is no human intervention during model
REMARK   1 building. Please read the header section and the logfile carefully
REMARK   1 to know what templates and alignments were used during the model
REMARK   1 building process. All information by the SWISS-MODEL SERVER is
REMARK   1 provided "AS-IS", without any warranty, expressed or implied.
REMARK   2
REMARK   2 COPYRIGHT NOTICE
REMARK   2 This SWISS-MODEL protein model is copyright. It is produced by the
REMARK   2 SWISS-MODEL server, developed by the Computational Structural
REMARK   2 Biology Group at the SIB Swiss Institute of Bioinformatics at the
REMARK   2 Biozentrum, University of Basel (https://swissmodel.expasy.org). This
REMARK   2 model is licensed under the CC BY-SA 4.0 Creative Commons
REMARK   2 Attribution-ShareAlike 4.0 International License
REMARK   2 (https://creativecommons.org/licenses/by-sa/4.0/legalcode), i.e. you
REMARK   2 can copy and redistribute the model in any medium or format,
REMARK   2 transform and build upon the model for any purpose, even
REMARK   2 commercially, under the following terms:
REMARK   2 Attribution - You must give appropriate credit, provide a link to
REMARK   2 the license, and indicate if changes were made. You may do so in any
REMARK   2 reasonable manner, but not in any way that suggests the licensor
REMARK   2 endorses you or your use. When you publish, patent or distribute
REMARK   2 results that were fully or partially based on the model, please cite
REMARK   2 the corresponding papers mentioned under JRNL.
REMARK   2 ShareAlike - If you remix, transform, or build upon the material,
REMARK   2 you must distribute your contributions under the same license as the
REMARK   2 original.
REMARK   2 No additional restrictions - you may not apply legal terms or
REMARK   2 technological measures that legally restrict others from doing
REMARK   2 anything the license permits.
REMARK   2 Find a human-readable summary of (and not a substitute for) the
REMARK   2 CC BY-SA 4.0 license at this link:
REMARK   2 https://creativecommons.org/licenses/by-sa/4.0/
REMARK   3 
REMARK   3 MODEL INFORMATION
REMARK   3  ENGIN   PROMOD3
REMARK   3  VERSN   3.2.0
REMARK   3  OSTAT   monomer
REMARK   3  OSRSN   PREDICTION
REMARK   3  QSPRD   0.000
REMARK   3  GMQE    0.53
REMARK   3  QMNV    4.2.0
REMARK   3  QMN4    -3.56
REMARK   3  MODT    FALSE
REMARK   3 
REMARK   3 TEMPLATE 1
REMARK   3  PDBID   template_upload
REMARK   3  CHAIN   T
REMARK   3  MMCIF   T
REMARK   3  PDBV    2021-01-15
REMARK   3  SMTLE   template_upload.1.A
REMARK   3  SMTLV   2021-01-20
REMARK   3  MTHD    Unknown
REMARK   3  FOUND   BLAST
REMARK   3  GMQE    0.53
REMARK   3  SIM     0.39
REMARK   3  SID     28.28
REMARK   3  OSTAT   monomer
REMARK   3  ALN A TRG MQTDFGDATTFSLRPDHKRKFRPNDIRPVVRSLLESRLENEVYKADEMQSISKEIADG
REMARK   3  ALN A TRG VRDRIRSMELERYKIMVHCMIGEQRGQGLRAGCKMFWDSDTDDYFEEVYVTQHLFAVV
REMARK   3  ALN A TRG TVFGLYQY
REMARK   3  ALN A TPL -----------------------HKVQAVLKQVLKERIEKQKYDPVKGAQISKQLADD
REMARK   3  ALN A TPL LREKVKALGYDRYKLVIQVTVGQKQGQAMRIISRCLWDQTNDNFASEYYENESMYCVC
REMARK   3  ALN A TPL QVYGLY--
REMARK   3  ALN A OFF 0
ATOM      1  N   ASN A  24     378.575 392.519 354.893  1.00  0.62           N  
ATOM      2  CA  ASN A  24     379.092 393.149 356.176  1.00  0.62           C  
ATOM      3  C   ASN A  24     378.021 392.944 357.234  1.00  0.62           C  
ATOM      4  O   ASN A  24     377.156 392.189 356.954  1.00  0.62           O  
ATOM      5  CB  ASN A  24     379.380 394.643 355.870  1.00  0.62           C  
ATOM      6  CG  ASN A  24     380.624 394.701 354.967  1.00  0.62           C  
ATOM      7  OD1 ASN A  24     381.275 393.677 354.824  1.00  0.62           O  
ATOM      8  ND2 ASN A  24     380.974 395.818 354.285  1.00  0.62           N  
ATOM      9  N   ASP A  25     378.087 393.448 358.481  1.00  0.65           N  
ATOM     10  CA  ASP A  25     376.929 393.636 359.371  1.00  0.65           C  
ATOM     11  C   ASP A  25     376.356 395.036 359.340  1.00  0.65           C  
ATOM     12  O   ASP A  25     375.145 395.224 359.281  1.00  0.65           O  
ATOM     13  CB  ASP A  25     377.392 393.388 360.818  1.00  0.65           C  
ATOM     14  CG  ASP A  25     377.669 391.903 360.960  1.00  0.65           C  
ATOM     15  OD1 ASP A  25     377.183 391.131 360.096  1.00  0.65           O  
ATOM     16  OD2 ASP A  25     378.397 391.540 361.912  1.00  0.65           O  
ATOM     17  N   ILE A  26     377.209 396.081 359.294  1.00  0.74           N  
ATOM     18  CA  ILE A  26     376.742 397.454 359.182  1.00  0.74           C  
ATOM     19  C   ILE A  26     375.907 397.732 357.910  1.00  0.74           C  
ATOM     20  O   ILE A  26     374.875 398.386 357.944  1.00  0.74           O  
ATOM     21  CB  ILE A  26     377.898 398.428 359.397  1.00  0.74           C  
ATOM     22  CG1 ILE A  26     377.413 399.887 359.554  1.00  0.74           C  
ATOM     23  CG2 ILE A  26     378.979 398.239 358.310  1.00  0.74           C  
ATOM     24  CD1 ILE A  26     376.568 400.122 360.812  1.00  0.74           C  
ATOM     25  N   ARG A  27     376.291 397.195 356.733  1.00  0.71           N  
ATOM     26  CA  ARG A  27     375.507 397.279 355.500  1.00  0.71           C  
ATOM     27  C   ARG A  27     374.139 396.591 355.488  1.00  0.71           C  
ATOM     28  O   ARG A  27     373.177 397.203 355.039  1.00  0.71           O  
ATOM     29  CB  ARG A  27     376.358 396.809 354.292  1.00  0.71           C  
ATOM     30  CG  ARG A  27     377.701 397.540 354.137  1.00  0.71           C  
ATOM     31  CD  ARG A  27     377.591 398.978 353.616  1.00  0.71           C  
ATOM     32  NE  ARG A  27     377.235 399.903 354.709  1.00  0.71           N  
ATOM     33  CZ  ARG A  27     378.132 400.384 355.577  1.00  0.71           C  
ATOM     34  NH1 ARG A  27     377.730 401.185 356.552  1.00  0.71           N  
ATOM     35  NH2 ARG A  27     379.430 400.086 355.480  1.00  0.71           N  
ATOM     36  N   PRO A  28     373.907 395.374 355.957  1.00  0.79           N  
ATOM     37  CA  PRO A  28     372.561 394.893 356.230  1.00  0.79           C  
ATOM     38  C   PRO A  28     371.743 395.730 357.168  1.00  0.79           C  
ATOM     39  O   PRO A  28     370.572 395.872 356.899  1.00  0.79           O  
ATOM     40  CB  PRO A  28     372.759 393.526 356.870  1.00  0.79           C  
ATOM     41  CG  PRO A  28     374.169 393.065 356.533  1.00  0.79           C  
ATOM     42  CD  PRO A  28     374.908 394.337 356.121  1.00  0.79           C  
ATOM     43  N   VAL A  29     372.292 396.263 358.271  1.00  0.79           N  
ATOM     44  CA  VAL A  29     371.495 397.098 359.169  1.00  0.79           C  
ATOM     45  C   VAL A  29     371.184 398.475 358.571  1.00  0.79           C  
ATOM     46  O   VAL A  29     370.185 399.092 358.934  1.00  0.79           O  
ATOM     47  CB  VAL A  29     372.041 397.250 360.591  1.00  0.79           C  
ATOM     48  CG1 VAL A  29     372.295 395.865 361.213  1.00  0.79           C  
ATOM     49  CG2 VAL A  29     373.336 398.064 360.595  1.00  0.79           C  
ATOM     50  N   VAL A  30     372.020 398.981 357.627  1.00  0.82           N  
ATOM     51  CA  VAL A  30     371.714 400.106 356.741  1.00  0.82           C  
ATOM     52  C   VAL A  30     370.605 399.742 355.746  1.00  0.82           C  
ATOM     53  O   VAL A  30     369.636 400.474 355.598  1.00  0.82           O  
ATOM     54  CB  VAL A  30     372.950 400.669 356.032  1.00  0.82           C  
ATOM     55  CG1 VAL A  30     372.566 401.784 355.041  1.00  0.82           C  
ATOM     56  CG2 VAL A  30     373.913 401.303 357.056  1.00  0.82           C  
ATOM     57  N   ARG A  31     370.656 398.554 355.099  1.00  0.75           N  
ATOM     58  CA  ARG A  31     369.552 398.044 354.283  1.00  0.75           C  
ATOM     59  C   ARG A  31     368.266 397.797 355.070  1.00  0.75           C  
ATOM     60  O   ARG A  31     367.172 398.141 354.632  1.00  0.75           O  
ATOM     61  CB  ARG A  31     369.927 396.772 353.490  1.00  0.75           C  
ATOM     62  CG  ARG A  31     370.978 397.073 352.409  1.00  0.75           C  
ATOM     63  CD  ARG A  31     371.176 395.958 351.386  1.00  0.75           C  
ATOM     64  NE  ARG A  31     371.700 394.765 352.131  1.00  0.75           N  
ATOM     65  CZ  ARG A  31     372.996 394.518 352.358  1.00  0.75           C  
ATOM     66  NH1 ARG A  31     373.336 393.446 353.071  1.00  0.75           N  
ATOM     67  NH2 ARG A  31     373.940 395.329 351.896  1.00  0.75           N  
ATOM     68  N   SER A  32     368.373 397.253 356.295  1.00  0.83           N  
ATOM     69  CA  SER A  32     367.294 397.122 357.264  1.00  0.83           C  
ATOM     70  C   SER A  32     366.721 398.463 357.632  1.00  0.83           C  
ATOM     71  O   SER A  32     365.521 398.634 357.806  1.00  0.83           O  
ATOM     72  CB  SER A  32     367.723 396.483 358.611  1.00  0.83           C  
ATOM     73  OG  SER A  32     368.143 395.132 358.431  1.00  0.83           O  
ATOM     74  N   LEU A  33     367.578 399.486 357.766  1.00  0.82           N  
ATOM     75  CA  LEU A  33     367.132 400.849 357.887  1.00  0.82           C  
ATOM     76  C   LEU A  33     366.413 401.400 356.669  1.00  0.82           C  
ATOM     77  O   LEU A  33     365.398 402.078 356.810  1.00  0.82           O  
ATOM     78  CB  LEU A  33     368.280 401.768 358.247  1.00  0.82           C  
ATOM     79  CG  LEU A  33     367.840 403.204 358.510  1.00  0.82           C  
ATOM     80  CD1 LEU A  33     366.950 403.417 359.739  1.00  0.82           C  
ATOM     81  CD2 LEU A  33     369.129 403.914 358.769  1.00  0.82           C  
ATOM     82  N   LEU A  34     366.898 401.103 355.449  1.00  0.83           N  
ATOM     83  CA  LEU A  34     366.246 401.466 354.210  1.00  0.83           C  
ATOM     84  C   LEU A  34     364.832 400.897 354.099  1.00  0.83           C  
ATOM     85  O   LEU A  34     363.882 401.630 353.826  1.00  0.83           O  
ATOM     86  CB  LEU A  34     367.110 400.979 353.023  1.00  0.83           C  
ATOM     87  CG  LEU A  34     366.547 401.284 351.629  1.00  0.83           C  
ATOM     88  CD1 LEU A  34     366.428 402.795 351.401  1.00  0.83           C  
ATOM     89  CD2 LEU A  34     367.420 400.613 350.560  1.00  0.83           C  
ATOM     90  N   GLU A  35     364.647 399.592 354.396  1.00  0.76           N  
ATOM     91  CA  GLU A  35     363.344 398.960 354.536  1.00  0.76           C  
ATOM     92  C   GLU A  35     362.542 399.518 355.703  1.00  0.76           C  
ATOM     93  O   GLU A  35     361.360 399.804 355.574  1.00  0.76           O  
ATOM     94  CB  GLU A  35     363.465 397.431 354.689  1.00  0.76           C  
ATOM     95  CG  GLU A  35     364.006 396.722 353.422  1.00  0.76           C  
ATOM     96  CD  GLU A  35     364.228 395.222 353.630  1.00  0.76           C  
ATOM     97  OE1 GLU A  35     364.136 394.755 354.794  1.00  0.76           O  
ATOM     98  OE2 GLU A  35     364.528 394.537 352.614  1.00  0.76           O  
ATOM     99  N   SER A  36     363.161 399.767 356.880  1.00  0.81           N  
ATOM    100  CA  SER A  36     362.449 400.342 358.023  1.00  0.81           C  
ATOM    101  C   SER A  36     361.873 401.721 357.768  1.00  0.81           C  
ATOM    102  O   SER A  36     360.880 402.112 358.376  1.00  0.81           O  
ATOM    103  CB  SER A  36     363.185 400.304 359.405  1.00  0.81           C  
ATOM    104  OG  SER A  36     364.016 401.423 359.723  1.00  0.81           O  
ATOM    105  N   ARG A  37     362.511 402.500 356.871  1.00  0.74           N  
ATOM    106  CA  ARG A  37     361.967 403.730 356.336  1.00  0.74           C  
ATOM    107  C   ARG A  37     360.903 403.555 355.261  1.00  0.74           C  
ATOM    108  O   ARG A  37     359.902 404.250 355.278  1.00  0.74           O  
ATOM    109  CB  ARG A  37     363.089 404.608 355.720  1.00  0.74           C  
ATOM    110  CG  ARG A  37     364.160 405.183 356.677  1.00  0.74           C  
ATOM    111  CD  ARG A  37     363.625 405.807 357.971  1.00  0.74           C  
ATOM    112  NE  ARG A  37     363.473 404.691 358.967  1.00  0.74           N  
ATOM    113  CZ  ARG A  37     362.610 404.690 359.988  1.00  0.74           C  
ATOM    114  NH1 ARG A  37     362.480 403.582 360.711  1.00  0.74           N  
ATOM    115  NH2 ARG A  37     361.821 405.727 360.249  1.00  0.74           N  
ATOM    116  N   LEU A  38     361.126 402.658 354.278  1.00  0.78           N  
ATOM    117  CA  LEU A  38     360.346 402.640 353.053  1.00  0.78           C  
ATOM    118  C   LEU A  38     359.417 401.437 352.881  1.00  0.78           C  
ATOM    119  O   LEU A  38     358.863 401.225 351.802  1.00  0.78           O  
ATOM    120  CB  LEU A  38     361.324 402.686 351.858  1.00  0.78           C  
ATOM    121  CG  LEU A  38     362.231 403.932 351.812  1.00  0.78           C  
ATOM    122  CD1 LEU A  38     363.214 403.769 350.653  1.00  0.78           C  
ATOM    123  CD2 LEU A  38     361.421 405.228 351.662  1.00  0.78           C  
ATOM    124  N   GLU A  39     359.219 400.614 353.928  1.00  0.74           N  
ATOM    125  CA  GLU A  39     358.276 399.503 353.933  1.00  0.74           C  
ATOM    126  C   GLU A  39     356.824 399.942 353.913  1.00  0.74           C  
ATOM    127  O   GLU A  39     356.439 400.826 354.663  1.00  0.74           O  
ATOM    128  CB  GLU A  39     358.442 398.562 355.152  1.00  0.74           C  
ATOM    129  CG  GLU A  39     357.584 397.276 355.073  1.00  0.74           C  
ATOM    130  CD  GLU A  39     357.964 396.475 353.832  1.00  0.74           C  
ATOM    131  OE1 GLU A  39     357.495 396.862 352.726  1.00  0.74           O  
ATOM    132  OE2 GLU A  39     358.722 395.487 353.984  1.00  0.74           O  
ATOM    133  N   ASN A  40     355.991 399.318 353.048  1.00  0.75           N  
ATOM    134  CA  ASN A  40     354.612 399.717 352.760  1.00  0.75           C  
ATOM    135  C   ASN A  40     354.487 401.008 351.943  1.00  0.75           C  
ATOM    136  O   ASN A  40     353.379 401.403 351.579  1.00  0.75           O  
ATOM    137  CB  ASN A  40     353.693 399.861 354.008  1.00  0.75           C  
ATOM    138  CG  ASN A  40     353.623 398.556 354.779  1.00  0.75           C  
ATOM    139  OD1 ASN A  40     353.375 397.485 354.226  1.00  0.75           O  
ATOM    140  ND2 ASN A  40     353.778 398.633 356.122  1.00  0.75           N  
ATOM    141  N   GLU A  41     355.613 401.673 351.617  1.00  0.70           N  
ATOM    142  CA  GLU A  41     355.654 402.985 351.003  1.00  0.70           C  
ATOM    143  C   GLU A  41     355.818 402.914 349.500  1.00  0.70           C  
ATOM    144  O   GLU A  41     356.165 401.897 348.906  1.00  0.70           O  
ATOM    145  CB  GLU A  41     356.839 403.839 351.529  1.00  0.70           C  
ATOM    146  CG  GLU A  41     356.787 404.112 353.049  1.00  0.70           C  
ATOM    147  CD  GLU A  41     355.579 404.966 353.426  1.00  0.70           C  
ATOM    148  OE1 GLU A  41     355.076 405.695 352.529  1.00  0.70           O  
ATOM    149  OE2 GLU A  41     355.137 404.875 354.601  1.00  0.70           O  
ATOM    150  N   VAL A  42     355.600 404.056 348.824  1.00  0.75           N  
ATOM    151  CA  VAL A  42     355.891 404.193 347.412  1.00  0.75           C  
ATOM    152  C   VAL A  42     356.708 405.454 347.286  1.00  0.75           C  
ATOM    153  O   VAL A  42     356.661 406.326 348.146  1.00  0.75           O  
ATOM    154  CB  VAL A  42     354.658 404.243 346.499  1.00  0.75           C  
ATOM    155  CG1 VAL A  42     353.928 402.892 346.585  1.00  0.75           C  
ATOM    156  CG2 VAL A  42     353.698 405.388 346.866  1.00  0.75           C  
ATOM    157  N   TYR A  43     357.518 405.599 346.216  1.00  0.70           N  
ATOM    158  CA  TYR A  43     358.151 406.869 345.905  1.00  0.70           C  
ATOM    159  C   TYR A  43     357.088 407.924 345.558  1.00  0.70           C  
ATOM    160  O   TYR A  43     356.185 407.659 344.770  1.00  0.70           O  
ATOM    161  CB  TYR A  43     359.180 406.667 344.754  1.00  0.70           C  
ATOM    162  CG  TYR A  43     359.790 407.944 344.264  1.00  0.70           C  
ATOM    163  CD1 TYR A  43     360.377 408.846 345.158  1.00  0.70           C  
ATOM    164  CD2 TYR A  43     359.760 408.263 342.901  1.00  0.70           C  
ATOM    165  CE1 TYR A  43     360.905 410.052 344.687  1.00  0.70           C  
ATOM    166  CE2 TYR A  43     360.276 409.479 342.436  1.00  0.70           C  
ATOM    167  CZ  TYR A  43     360.827 410.390 343.338  1.00  0.70           C  
ATOM    168  OH  TYR A  43     361.292 411.642 342.898  1.00  0.70           O  
ATOM    169  N   LYS A  44     357.165 409.131 346.167  1.00  0.71           N  
ATOM    170  CA  LYS A  44     356.185 410.179 345.969  1.00  0.71           C  
ATOM    171  C   LYS A  44     356.807 411.533 345.891  1.00  0.71           C  
ATOM    172  O   LYS A  44     357.371 411.986 346.860  1.00  0.71           O  
ATOM    173  CB  LYS A  44     355.279 410.297 347.195  1.00  0.71           C  
ATOM    174  CG  LYS A  44     354.431 409.057 347.386  1.00  0.71           C  
ATOM    175  CD  LYS A  44     353.333 409.380 348.380  1.00  0.71           C  
ATOM    176  CE  LYS A  44     352.513 408.179 348.809  1.00  0.71           C  
ATOM    177  NZ  LYS A  44     351.587 408.591 349.873  1.00  0.71           N  
ATOM    178  N   ALA A  45     356.624 412.252 344.773  1.00  0.76           N  
ATOM    179  CA  ALA A  45     357.208 413.552 344.521  1.00  0.76           C  
ATOM    180  C   ALA A  45     356.941 414.606 345.614  1.00  0.76           C  
ATOM    181  O   ALA A  45     357.845 415.333 346.004  1.00  0.76           O  
ATOM    182  CB  ALA A  45     356.669 414.047 343.162  1.00  0.76           C  
ATOM    183  N   ASP A  46     355.692 414.663 346.144  1.00  0.73           N  
ATOM    184  CA  ASP A  46     355.261 415.618 347.155  1.00  0.73           C  
ATOM    185  C   ASP A  46     355.772 415.348 348.562  1.00  0.73           C  
ATOM    186  O   ASP A  46     356.246 416.242 349.261  1.00  0.73           O  
ATOM    187  CB  ASP A  46     353.719 415.700 347.161  1.00  0.73           C  
ATOM    188  CG  ASP A  46     353.292 416.123 345.770  1.00  0.73           C  
ATOM    189  OD1 ASP A  46     353.708 417.228 345.341  1.00  0.73           O  
ATOM    190  OD2 ASP A  46     352.596 415.309 345.113  1.00  0.73           O  
ATOM    191  N   GLU A  47     355.737 414.074 349.013  1.00  0.71           N  
ATOM    192  CA  GLU A  47     356.289 413.677 350.292  1.00  0.71           C  
ATOM    193  C   GLU A  47     357.820 413.652 350.209  1.00  0.71           C  
ATOM    194  O   GLU A  47     358.508 413.750 351.215  1.00  0.71           O  
ATOM    195  CB  GLU A  47     355.727 412.298 350.760  1.00  0.71           C  
ATOM    196  CG  GLU A  47     354.197 412.274 351.082  1.00  0.71           C  
ATOM    197  CD  GLU A  47     353.653 410.865 351.378  1.00  0.71           C  
ATOM    198  OE1 GLU A  47     354.479 409.946 351.578  1.00  0.71           O  
ATOM    199  OE2 GLU A  47     352.417 410.646 351.254  1.00  0.71           O  
ATOM    200  N   MET A  48     358.404 413.560 348.983  1.00  0.72           N  
ATOM    201  CA  MET A  48     359.804 413.238 348.742  1.00  0.72           C  
ATOM    202  C   MET A  48     360.801 414.105 349.471  1.00  0.72           C  
ATOM    203  O   MET A  48     361.725 413.574 350.026  1.00  0.72           O  
ATOM    204  CB  MET A  48     360.179 413.225 347.230  1.00  0.72           C  
ATOM    205  CG  MET A  48     361.671 413.044 346.815  1.00  0.72           C  
ATOM    206  SD  MET A  48     362.760 414.500 346.789  1.00  0.72           S  
ATOM    207  CE  MET A  48     361.904 415.167 345.346  1.00  0.72           C  
ATOM    208  N   GLN A  49     360.646 415.449 349.519  1.00  0.69           N  
ATOM    209  CA  GLN A  49     361.647 416.306 350.141  1.00  0.69           C  
ATOM    210  C   GLN A  49     361.853 416.046 351.625  1.00  0.69           C  
ATOM    211  O   GLN A  49     362.971 415.994 352.122  1.00  0.69           O  
ATOM    212  CB  GLN A  49     361.255 417.786 349.975  1.00  0.69           C  
ATOM    213  CG  GLN A  49     361.338 418.283 348.519  1.00  0.69           C  
ATOM    214  CD  GLN A  49     360.870 419.735 348.460  1.00  0.69           C  
ATOM    215  OE1 GLN A  49     360.091 420.209 349.285  1.00  0.69           O  
ATOM    216  NE2 GLN A  49     361.362 420.489 347.453  1.00  0.69           N  
ATOM    217  N   SER A  50     360.739 415.860 352.363  1.00  0.77           N  
ATOM    218  CA  SER A  50     360.775 415.425 353.743  1.00  0.77           C  
ATOM    219  C   SER A  50     361.195 413.968 353.863  1.00  0.77           C  
ATOM    220  O   SER A  50     362.105 413.674 354.618  1.00  0.77           O  
ATOM    221  CB  SER A  50     359.453 415.713 354.505  1.00  0.77           C  
ATOM    222  OG  SER A  50     358.308 415.147 353.869  1.00  0.77           O  
ATOM    223  N   ILE A  51     360.628 413.044 353.041  1.00  0.78           N  
ATOM    224  CA  ILE A  51     361.007 411.627 353.007  1.00  0.78           C  
ATOM    225  C   ILE A  51     362.505 411.425 352.754  1.00  0.78           C  
ATOM    226  O   ILE A  51     363.181 410.724 353.493  1.00  0.78           O  
ATOM    227  CB  ILE A  51     360.162 410.864 351.964  1.00  0.78           C  
ATOM    228  CG1 ILE A  51     358.681 410.732 352.403  1.00  0.78           C  
ATOM    229  CG2 ILE A  51     360.723 409.480 351.555  1.00  0.78           C  
ATOM    230  CD1 ILE A  51     358.410 409.929 353.681  1.00  0.78           C  
ATOM    231  N   SER A  52     363.100 412.084 351.741  1.00  0.78           N  
ATOM    232  CA  SER A  52     364.518 412.036 351.396  1.00  0.78           C  
ATOM    233  C   SER A  52     365.419 412.599 352.462  1.00  0.78           C  
ATOM    234  O   SER A  52     366.477 412.036 352.752  1.00  0.78           O  
ATOM    235  CB  SER A  52     364.880 412.646 350.006  1.00  0.78           C  
ATOM    236  OG  SER A  52     364.831 414.075 349.957  1.00  0.78           O  
ATOM    237  N   LYS A  53     364.994 413.699 353.111  1.00  0.76           N  
ATOM    238  CA  LYS A  53     365.662 414.212 354.279  1.00  0.76           C  
ATOM    239  C   LYS A  53     365.672 413.218 355.444  1.00  0.76           C  
ATOM    240  O   LYS A  53     366.724 412.925 356.003  1.00  0.76           O  
ATOM    241  CB  LYS A  53     365.022 415.554 354.680  1.00  0.76           C  
ATOM    242  CG  LYS A  53     365.891 416.321 355.671  1.00  0.76           C  
ATOM    243  CD  LYS A  53     365.304 417.691 356.015  1.00  0.76           C  
ATOM    244  CE  LYS A  53     366.221 418.490 356.940  1.00  0.76           C  
ATOM    245  NZ  LYS A  53     366.410 417.771 358.224  1.00  0.76           N  
ATOM    246  N   GLU A  54     364.517 412.597 355.769  1.00  0.77           N  
ATOM    247  CA  GLU A  54     364.394 411.530 356.754  1.00  0.77           C  
ATOM    248  C   GLU A  54     365.202 410.281 356.415  1.00  0.77           C  
ATOM    249  O   GLU A  54     365.823 409.669 357.284  1.00  0.77           O  
ATOM    250  CB  GLU A  54     362.919 411.117 356.932  1.00  0.77           C  
ATOM    251  CG  GLU A  54     362.041 412.189 357.619  1.00  0.77           C  
ATOM    252  CD  GLU A  54     360.581 411.749 357.709  1.00  0.77           C  
ATOM    253  OE1 GLU A  54     360.270 410.620 357.250  1.00  0.77           O  
ATOM    254  OE2 GLU A  54     359.774 412.542 358.260  1.00  0.77           O  
ATOM    255  N   ILE A  55     365.230 409.876 355.124  1.00  0.82           N  
ATOM    256  CA  ILE A  55     366.082 408.811 354.600  1.00  0.82           C  
ATOM    257  C   ILE A  55     367.557 409.082 354.867  1.00  0.82           C  
ATOM    258  O   ILE A  55     368.243 408.263 355.475  1.00  0.82           O  
ATOM    259  CB  ILE A  55     365.882 408.609 353.083  1.00  0.82           C  
ATOM    260  CG1 ILE A  55     364.520 407.957 352.750  1.00  0.82           C  
ATOM    261  CG2 ILE A  55     367.010 407.769 352.435  1.00  0.82           C  
ATOM    262  CD1 ILE A  55     364.135 408.077 351.267  1.00  0.82           C  
ATOM    263  N   ALA A  56     368.079 410.255 354.447  1.00  0.85           N  
ATOM    264  CA  ALA A  56     369.479 410.600 354.587  1.00  0.85           C  
ATOM    265  C   ALA A  56     369.923 410.806 356.030  1.00  0.85           C  
ATOM    266  O   ALA A  56     370.948 410.265 356.450  1.00  0.85           O  
ATOM    267  CB  ALA A  56     369.770 411.881 353.783  1.00  0.85           C  
ATOM    268  N   ASP A  57     369.119 411.559 356.821  1.00  0.81           N  
ATOM    269  CA  ASP A  57     369.323 411.821 358.236  1.00  0.81           C  
ATOM    270  C   ASP A  57     369.278 410.509 359.023  1.00  0.81           C  
ATOM    271  O   ASP A  57     370.146 410.242 359.844  1.00  0.81           O  
ATOM    272  CB  ASP A  57     368.317 412.898 358.801  1.00  0.81           C  
ATOM    273  CG  ASP A  57     368.601 414.341 358.352  1.00  0.81           C  
ATOM    274  OD1 ASP A  57     369.761 414.607 357.943  1.00  0.81           O  
ATOM    275  OD2 ASP A  57     367.704 415.236 358.486  1.00  0.81           O  
ATOM    276  N   GLY A  58     368.329 409.590 358.728  1.00  0.85           N  
ATOM    277  CA  GLY A  58     368.271 408.300 359.407  1.00  0.85           C  
ATOM    278  C   GLY A  58     369.454 407.405 359.134  1.00  0.85           C  
ATOM    279  O   GLY A  58     369.997 406.786 360.048  1.00  0.85           O  
ATOM    280  N   VAL A  59     369.911 407.321 357.859  1.00  0.84           N  
ATOM    281  CA  VAL A  59     371.114 406.580 357.466  1.00  0.84           C  
ATOM    282  C   VAL A  59     372.332 407.136 358.161  1.00  0.84           C  
ATOM    283  O   VAL A  59     373.150 406.390 358.693  1.00  0.84           O  
ATOM    284  CB  VAL A  59     371.336 406.482 355.953  1.00  0.84           C  
ATOM    285  CG1 VAL A  59     372.672 405.773 355.624  1.00  0.84           C  
ATOM    286  CG2 VAL A  59     370.185 405.653 355.353  1.00  0.84           C  
ATOM    287  N   ARG A  60     372.429 408.472 358.244  1.00  0.75           N  
ATOM    288  CA  ARG A  60     373.428 409.160 359.019  1.00  0.75           C  
ATOM    289  C   ARG A  60     373.383 408.865 360.521  1.00  0.75           C  
ATOM    290  O   ARG A  60     374.413 408.632 361.145  1.00  0.75           O  
ATOM    291  CB  ARG A  60     373.267 410.663 358.789  1.00  0.75           C  
ATOM    292  CG  ARG A  60     374.368 411.492 359.451  1.00  0.75           C  
ATOM    293  CD  ARG A  60     373.895 412.912 359.710  1.00  0.75           C  
ATOM    294  NE  ARG A  60     372.984 412.868 360.901  1.00  0.75           N  
ATOM    295  CZ  ARG A  60     372.216 413.896 361.275  1.00  0.75           C  
ATOM    296  NH1 ARG A  60     371.285 413.700 362.194  1.00  0.75           N  
ATOM    297  NH2 ARG A  60     372.321 415.079 360.675  1.00  0.75           N  
ATOM    298  N   ASP A  61     372.203 408.841 361.150  1.00  0.78           N  
ATOM    299  CA  ASP A  61     372.030 408.485 362.544  1.00  0.78           C  
ATOM    300  C   ASP A  61     372.328 407.006 362.808  1.00  0.78           C  
ATOM    301  O   ASP A  61     372.787 406.622 363.881  1.00  0.78           O  
ATOM    302  CB  ASP A  61     370.601 408.887 362.979  1.00  0.78           C  
ATOM    303  CG  ASP A  61     370.417 410.404 362.972  1.00  0.78           C  
ATOM    304  OD1 ASP A  61     371.396 411.150 362.694  1.00  0.78           O  
ATOM    305  OD2 ASP A  61     369.277 410.852 363.254  1.00  0.78           O  
ATOM    306  N   ARG A  62     372.113 406.114 361.819  1.00  0.70           N  
ATOM    307  CA  ARG A  62     372.534 404.726 361.902  1.00  0.70           C  
ATOM    308  C   ARG A  62     374.015 404.468 361.908  1.00  0.70           C  
ATOM    309  O   ARG A  62     374.492 403.591 362.596  1.00  0.70           O  
ATOM    310  CB  ARG A  62     372.022 403.889 360.716  1.00  0.70           C  
ATOM    311  CG  ARG A  62     372.384 402.379 360.661  1.00  0.70           C  
ATOM    312  CD  ARG A  62     371.583 401.485 361.604  1.00  0.70           C  
ATOM    313  NE  ARG A  62     371.962 401.855 363.005  1.00  0.70           N  
ATOM    314  CZ  ARG A  62     371.239 401.509 364.080  1.00  0.70           C  
ATOM    315  NH1 ARG A  62     371.517 402.069 365.258  1.00  0.70           N  
ATOM    316  NH2 ARG A  62     370.227 400.660 364.011  1.00  0.70           N  
ATOM    317  N   ILE A  63     374.757 405.191 361.058  1.00  0.73           N  
ATOM    318  CA  ILE A  63     376.195 405.091 361.046  1.00  0.73           C  
ATOM    319  C   ILE A  63     376.875 405.894 362.160  1.00  0.73           C  
ATOM    320  O   ILE A  63     378.013 405.613 362.520  1.00  0.73           O  
ATOM    321  CB  ILE A  63     376.766 405.481 359.693  1.00  0.73           C  
ATOM    322  CG1 ILE A  63     376.275 406.822 359.116  1.00  0.73           C  
ATOM    323  CG2 ILE A  63     376.569 404.352 358.658  1.00  0.73           C  
ATOM    324  CD1 ILE A  63     377.052 408.013 359.657  1.00  0.73           C  
ATOM    325  N   ARG A  64     376.194 406.913 362.743  1.00  0.63           N  
ATOM    326  CA  ARG A  64     376.729 407.727 363.826  1.00  0.63           C  
ATOM    327  C   ARG A  64     376.235 407.224 365.171  1.00  0.63           C  
ATOM    328  O   ARG A  64     376.471 407.858 366.199  1.00  0.63           O  
ATOM    329  CB  ARG A  64     376.358 409.242 363.713  1.00  0.63           C  
ATOM    330  CG  ARG A  64     377.043 409.989 362.553  1.00  0.63           C  
ATOM    331  CD  ARG A  64     376.762 411.486 362.462  1.00  0.63           C  
ATOM    332  NE  ARG A  64     377.440 411.937 361.188  1.00  0.63           N  
ATOM    333  CZ  ARG A  64     377.441 413.200 360.741  1.00  0.63           C  
ATOM    334  NH1 ARG A  64     378.009 413.515 359.577  1.00  0.63           N  
ATOM    335  NH2 ARG A  64     376.824 414.153 361.432  1.00  0.63           N  
ATOM    336  N   SER A  65     375.552 406.060 365.216  1.00  0.70           N  
ATOM    337  CA  SER A  65     375.159 405.442 366.464  1.00  0.70           C  
ATOM    338  C   SER A  65     376.344 404.698 367.081  1.00  0.70           C  
ATOM    339  O   SER A  65     377.509 404.947 366.787  1.00  0.70           O  
ATOM    340  CB  SER A  65     373.950 404.473 366.273  1.00  0.70           C  
ATOM    341  OG  SER A  65     374.165 403.369 365.366  1.00  0.70           O  
ATOM    342  N   MET A  66     376.081 403.707 367.958  1.00  0.63           N  
ATOM    343  CA  MET A  66     377.065 402.733 368.394  1.00  0.63           C  
ATOM    344  C   MET A  66     377.530 401.882 367.221  1.00  0.63           C  
ATOM    345  O   MET A  66     376.675 401.302 366.561  1.00  0.63           O  
ATOM    346  CB  MET A  66     376.397 401.804 369.422  1.00  0.63           C  
ATOM    347  CG  MET A  66     377.351 400.782 370.062  1.00  0.63           C  
ATOM    348  SD  MET A  66     376.551 399.700 371.284  1.00  0.63           S  
ATOM    349  CE  MET A  66     376.227 400.998 372.511  1.00  0.63           C  
ATOM    350  N   GLU A  67     378.867 401.843 366.989  1.00  0.60           N  
ATOM    351  CA  GLU A  67     379.579 401.473 365.763  1.00  0.60           C  
ATOM    352  C   GLU A  67     380.552 402.614 365.470  1.00  0.60           C  
ATOM    353  O   GLU A  67     381.603 402.442 364.871  1.00  0.60           O  
ATOM    354  CB  GLU A  67     378.682 401.193 364.518  1.00  0.60           C  
ATOM    355  CG  GLU A  67     379.384 400.892 363.167  1.00  0.60           C  
ATOM    356  CD  GLU A  67     380.037 399.510 363.081  1.00  0.60           C  
ATOM    357  OE1 GLU A  67     380.646 399.236 362.012  1.00  0.60           O  
ATOM    358  OE2 GLU A  67     379.872 398.705 364.032  1.00  0.60           O  
ATOM    359  N   LEU A  68     380.280 403.844 365.980  1.00  0.60           N  
ATOM    360  CA  LEU A  68     381.226 404.939 365.832  1.00  0.60           C  
ATOM    361  C   LEU A  68     382.487 404.792 366.695  1.00  0.60           C  
ATOM    362  O   LEU A  68     382.429 404.899 367.915  1.00  0.60           O  
ATOM    363  CB  LEU A  68     380.573 406.303 366.169  1.00  0.60           C  
ATOM    364  CG  LEU A  68     381.479 407.536 365.960  1.00  0.60           C  
ATOM    365  CD1 LEU A  68     381.865 407.739 364.490  1.00  0.60           C  
ATOM    366  CD2 LEU A  68     380.792 408.795 366.503  1.00  0.60           C  
ATOM    367  N   GLU A  69     383.675 404.610 366.068  1.00  0.59           N  
ATOM    368  CA  GLU A  69     384.942 404.517 366.784  1.00  0.59           C  
ATOM    369  C   GLU A  69     385.983 405.418 366.146  1.00  0.59           C  
ATOM    370  O   GLU A  69     386.922 404.977 365.500  1.00  0.59           O  
ATOM    371  CB  GLU A  69     385.495 403.079 366.847  1.00  0.59           C  
ATOM    372  CG  GLU A  69     384.642 402.132 367.720  1.00  0.59           C  
ATOM    373  CD  GLU A  69     385.263 400.743 367.857  1.00  0.59           C  
ATOM    374  OE1 GLU A  69     386.304 400.482 367.199  1.00  0.59           O  
ATOM    375  OE2 GLU A  69     384.707 399.943 368.652  1.00  0.59           O  
ATOM    376  N   ARG A  70     385.810 406.750 366.308  1.00  0.58           N  
ATOM    377  CA  ARG A  70     386.648 407.767 365.680  1.00  0.58           C  
ATOM    378  C   ARG A  70     386.669 407.715 364.155  1.00  0.58           C  
ATOM    379  O   ARG A  70     387.696 407.956 363.538  1.00  0.58           O  
ATOM    380  CB  ARG A  70     388.108 407.783 366.209  1.00  0.58           C  
ATOM    381  CG  ARG A  70     388.219 408.033 367.720  1.00  0.58           C  
ATOM    382  CD  ARG A  70     389.665 408.053 368.227  1.00  0.58           C  
ATOM    383  NE  ARG A  70     390.353 409.256 367.636  1.00  0.58           N  
ATOM    384  CZ  ARG A  70     390.306 410.499 368.140  1.00  0.58           C  
ATOM    385  NH1 ARG A  70     390.914 411.490 367.492  1.00  0.58           N  
ATOM    386  NH2 ARG A  70     389.646 410.773 369.261  1.00  0.58           N  
ATOM    387  N   TYR A  71     385.511 407.440 363.529  1.00  0.60           N  
ATOM    388  CA  TYR A  71     385.378 407.325 362.092  1.00  0.60           C  
ATOM    389  C   TYR A  71     384.369 408.354 361.621  1.00  0.60           C  
ATOM    390  O   TYR A  71     383.718 409.039 362.403  1.00  0.60           O  
ATOM    391  CB  TYR A  71     384.841 405.919 361.671  1.00  0.60           C  
ATOM    392  CG  TYR A  71     385.789 404.801 362.001  1.00  0.60           C  
ATOM    393  CD1 TYR A  71     387.070 404.791 361.432  1.00  0.60           C  
ATOM    394  CD2 TYR A  71     385.405 403.713 362.807  1.00  0.60           C  
ATOM    395  CE1 TYR A  71     387.977 403.764 361.722  1.00  0.60           C  
ATOM    396  CE2 TYR A  71     386.313 402.682 363.097  1.00  0.60           C  
ATOM    397  CZ  TYR A  71     387.606 402.721 362.571  1.00  0.60           C  
ATOM    398  OH  TYR A  71     388.523 401.699 362.883  1.00  0.60           O  
ATOM    399  N   LYS A  72     384.189 408.478 360.302  1.00  0.69           N  
ATOM    400  CA  LYS A  72     383.115 409.244 359.733  1.00  0.69           C  
ATOM    401  C   LYS A  72     382.574 408.463 358.566  1.00  0.69           C  
ATOM    402  O   LYS A  72     383.207 407.545 358.051  1.00  0.69           O  
ATOM    403  CB  LYS A  72     383.573 410.638 359.238  1.00  0.69           C  
ATOM    404  CG  LYS A  72     384.605 410.567 358.106  1.00  0.69           C  
ATOM    405  CD  LYS A  72     385.106 411.947 357.676  1.00  0.69           C  
ATOM    406  CE  LYS A  72     386.124 411.848 356.541  1.00  0.69           C  
ATOM    407  NZ  LYS A  72     386.608 413.189 356.167  1.00  0.69           N  
ATOM    408  N   ILE A  73     381.365 408.815 358.106  1.00  0.75           N  
ATOM    409  CA  ILE A  73     380.795 408.211 356.927  1.00  0.75           C  
ATOM    410  C   ILE A  73     380.401 409.314 355.992  1.00  0.75           C  
ATOM    411  O   ILE A  73     379.784 410.300 356.403  1.00  0.75           O  
ATOM    412  CB  ILE A  73     379.562 407.409 357.238  1.00  0.75           C  
ATOM    413  CG1 ILE A  73     379.846 406.249 358.209  1.00  0.75           C  
ATOM    414  CG2 ILE A  73     378.799 406.897 356.006  1.00  0.75           C  
ATOM    415  CD1 ILE A  73     380.763 405.121 357.760  1.00  0.75           C  
ATOM    416  N   MET A  74     380.740 409.153 354.705  1.00  0.77           N  
ATOM    417  CA  MET A  74     380.234 409.993 353.647  1.00  0.77           C  
ATOM    418  C   MET A  74     379.139 409.207 352.940  1.00  0.77           C  
ATOM    419  O   MET A  74     379.228 407.993 352.781  1.00  0.77           O  
ATOM    420  CB  MET A  74     381.374 410.477 352.718  1.00  0.77           C  
ATOM    421  CG  MET A  74     382.458 411.289 353.465  1.00  0.77           C  
ATOM    422  SD  MET A  74     381.889 412.862 354.179  1.00  0.77           S  
ATOM    423  CE  MET A  74     381.530 413.658 352.588  1.00  0.77           C  
ATOM    424  N   VAL A  75     378.030 409.890 352.594  1.00  0.83           N  
ATOM    425  CA  VAL A  75     376.771 409.268 352.225  1.00  0.83           C  
ATOM    426  C   VAL A  75     376.326 409.790 350.874  1.00  0.83           C  
ATOM    427  O   VAL A  75     376.428 410.983 350.610  1.00  0.83           O  
ATOM    428  CB  VAL A  75     375.686 409.629 353.245  1.00  0.83           C  
ATOM    429  CG1 VAL A  75     374.310 409.036 352.875  1.00  0.83           C  
ATOM    430  CG2 VAL A  75     376.101 409.115 354.635  1.00  0.83           C  
ATOM    431  N   HIS A  76     375.779 408.916 350.001  1.00  0.80           N  
ATOM    432  CA  HIS A  76     374.988 409.348 348.861  1.00  0.80           C  
ATOM    433  C   HIS A  76     373.757 408.475 348.818  1.00  0.80           C  
ATOM    434  O   HIS A  76     373.819 407.292 349.145  1.00  0.80           O  
ATOM    435  CB  HIS A  76     375.703 409.234 347.501  1.00  0.80           C  
ATOM    436  CG  HIS A  76     376.943 410.038 347.469  1.00  0.80           C  
ATOM    437  ND1 HIS A  76     376.916 411.342 347.032  1.00  0.80           N  
ATOM    438  CD2 HIS A  76     378.198 409.680 347.826  1.00  0.80           C  
ATOM    439  CE1 HIS A  76     378.161 411.756 347.131  1.00  0.80           C  
ATOM    440  NE2 HIS A  76     378.984 410.786 347.602  1.00  0.80           N  
ATOM    441  N   CYS A  77     372.605 409.052 348.427  1.00  0.83           N  
ATOM    442  CA  CYS A  77     371.349 408.342 348.296  1.00  0.83           C  
ATOM    443  C   CYS A  77     370.724 408.763 346.981  1.00  0.83           C  
ATOM    444  O   CYS A  77     370.746 409.942 346.635  1.00  0.83           O  
ATOM    445  CB  CYS A  77     370.358 408.698 349.444  1.00  0.83           C  
ATOM    446  SG  CYS A  77     368.788 407.765 349.417  1.00  0.83           S  
ATOM    447  N   MET A  78     370.151 407.811 346.219  1.00  0.78           N  
ATOM    448  CA  MET A  78     369.320 408.120 345.078  1.00  0.78           C  
ATOM    449  C   MET A  78     368.052 407.304 345.211  1.00  0.78           C  
ATOM    450  O   MET A  78     368.092 406.133 345.582  1.00  0.78           O  
ATOM    451  CB  MET A  78     369.955 407.802 343.701  1.00  0.78           C  
ATOM    452  CG  MET A  78     371.377 408.340 343.452  1.00  0.78           C  
ATOM    453  SD  MET A  78     372.220 407.551 342.042  1.00  0.78           S  
ATOM    454  CE  MET A  78     371.056 408.103 340.767  1.00  0.78           C  
ATOM    455  N   ILE A  79     366.897 407.933 344.926  1.00  0.79           N  
ATOM    456  CA  ILE A  79     365.573 407.357 345.050  1.00  0.79           C  
ATOM    457  C   ILE A  79     364.927 407.578 343.698  1.00  0.79           C  
ATOM    458  O   ILE A  79     365.021 408.675 343.153  1.00  0.79           O  
ATOM    459  CB  ILE A  79     364.766 408.050 346.149  1.00  0.79           C  
ATOM    460  CG1 ILE A  79     365.426 407.888 347.541  1.00  0.79           C  
ATOM    461  CG2 ILE A  79     363.308 407.550 346.159  1.00  0.79           C  
ATOM    462  CD1 ILE A  79     365.500 406.439 348.033  1.00  0.79           C  
ATOM    463  N   GLY A  80     364.306 406.539 343.101  1.00  0.80           N  
ATOM    464  CA  GLY A  80     363.729 406.641 341.765  1.00  0.80           C  
ATOM    465  C   GLY A  80     362.436 405.903 341.614  1.00  0.80           C  
ATOM    466  O   GLY A  80     362.171 404.916 342.302  1.00  0.80           O  
ATOM    467  N   GLU A  81     361.601 406.360 340.663  1.00  0.72           N  
ATOM    468  CA  GLU A  81     360.423 405.661 340.210  1.00  0.72           C  
ATOM    469  C   GLU A  81     360.748 404.436 339.367  1.00  0.72           C  
ATOM    470  O   GLU A  81     361.821 404.299 338.780  1.00  0.72           O  
ATOM    471  CB  GLU A  81     359.458 406.604 339.441  1.00  0.72           C  
ATOM    472  CG  GLU A  81     359.879 407.047 338.015  1.00  0.72           C  
ATOM    473  CD  GLU A  81     360.851 408.216 337.898  1.00  0.72           C  
ATOM    474  OE1 GLU A  81     360.902 408.712 336.735  1.00  0.72           O  
ATOM    475  OE2 GLU A  81     361.496 408.608 338.902  1.00  0.72           O  
ATOM    476  N   GLN A  82     359.811 403.476 339.286  1.00  0.70           N  
ATOM    477  CA  GLN A  82     360.028 402.264 338.531  1.00  0.70           C  
ATOM    478  C   GLN A  82     359.638 402.414 337.059  1.00  0.70           C  
ATOM    479  O   GLN A  82     358.473 402.612 336.724  1.00  0.70           O  
ATOM    480  CB  GLN A  82     359.209 401.123 339.177  1.00  0.70           C  
ATOM    481  CG  GLN A  82     359.342 399.744 338.495  1.00  0.70           C  
ATOM    482  CD  GLN A  82     360.781 399.257 338.580  1.00  0.70           C  
ATOM    483  OE1 GLN A  82     361.335 399.127 339.664  1.00  0.70           O  
ATOM    484  NE2 GLN A  82     361.445 398.982 337.433  1.00  0.70           N  
ATOM    485  N   ARG A  83     360.618 402.297 336.125  1.00  0.64           N  
ATOM    486  CA  ARG A  83     360.341 402.321 334.690  1.00  0.64           C  
ATOM    487  C   ARG A  83     361.005 401.194 333.903  1.00  0.64           C  
ATOM    488  O   ARG A  83     360.549 400.852 332.817  1.00  0.64           O  
ATOM    489  CB  ARG A  83     360.771 403.660 334.042  1.00  0.64           C  
ATOM    490  CG  ARG A  83     359.966 404.870 334.551  1.00  0.64           C  
ATOM    491  CD  ARG A  83     360.386 406.179 333.873  1.00  0.64           C  
ATOM    492  NE  ARG A  83     359.578 407.294 334.460  1.00  0.64           N  
ATOM    493  CZ  ARG A  83     358.352 407.641 334.045  1.00  0.64           C  
ATOM    494  NH1 ARG A  83     357.721 408.637 334.659  1.00  0.64           N  
ATOM    495  NH2 ARG A  83     357.743 407.020 333.035  1.00  0.64           N  
ATOM    496  N   GLY A  84     362.089 400.562 334.411  1.00  0.65           N  
ATOM    497  CA  GLY A  84     362.651 399.374 333.758  1.00  0.65           C  
ATOM    498  C   GLY A  84     363.599 399.611 332.606  1.00  0.65           C  
ATOM    499  O   GLY A  84     363.856 398.708 331.818  1.00  0.65           O  
ATOM    500  N   GLN A  85     364.153 400.832 332.482  1.00  0.51           N  
ATOM    501  CA  GLN A  85     365.196 401.157 331.517  1.00  0.51           C  
ATOM    502  C   GLN A  85     366.572 400.680 331.988  1.00  0.51           C  
ATOM    503  O   GLN A  85     366.748 400.167 333.087  1.00  0.51           O  
ATOM    504  CB  GLN A  85     365.260 402.681 331.220  1.00  0.51           C  
ATOM    505  CG  GLN A  85     363.942 403.288 330.682  1.00  0.51           C  
ATOM    506  CD  GLN A  85     363.587 402.698 329.316  1.00  0.51           C  
ATOM    507  OE1 GLN A  85     364.404 402.700 328.398  1.00  0.51           O  
ATOM    508  NE2 GLN A  85     362.344 402.189 329.159  1.00  0.51           N  
ATOM    509  N   GLY A  86     367.607 400.828 331.129  1.00  0.55           N  
ATOM    510  CA  GLY A  86     368.972 400.451 331.472  1.00  0.55           C  
ATOM    511  C   GLY A  86     369.652 401.480 332.336  1.00  0.55           C  
ATOM    512  O   GLY A  86     370.043 402.536 331.853  1.00  0.55           O  
ATOM    513  N   LEU A  87     369.838 401.183 333.635  1.00  0.53           N  
ATOM    514  CA  LEU A  87     370.542 402.055 334.552  1.00  0.53           C  
ATOM    515  C   LEU A  87     371.573 401.223 335.299  1.00  0.53           C  
ATOM    516  O   LEU A  87     371.434 400.011 335.464  1.00  0.53           O  
ATOM    517  CB  LEU A  87     369.575 402.747 335.552  1.00  0.53           C  
ATOM    518  CG  LEU A  87     368.583 403.745 334.910  1.00  0.53           C  
ATOM    519  CD1 LEU A  87     367.504 404.159 335.925  1.00  0.53           C  
ATOM    520  CD2 LEU A  87     369.287 404.993 334.349  1.00  0.53           C  
ATOM    521  N   ARG A  88     372.672 401.871 335.736  1.00  0.48           N  
ATOM    522  CA  ARG A  88     373.742 401.277 336.508  1.00  0.48           C  
ATOM    523  C   ARG A  88     374.279 402.379 337.397  1.00  0.48           C  
ATOM    524  O   ARG A  88     373.922 403.538 337.220  1.00  0.48           O  
ATOM    525  CB  ARG A  88     374.929 400.804 335.624  1.00  0.48           C  
ATOM    526  CG  ARG A  88     374.609 399.663 334.643  1.00  0.48           C  
ATOM    527  CD  ARG A  88     374.285 398.346 335.347  1.00  0.48           C  
ATOM    528  NE  ARG A  88     374.090 397.314 334.276  1.00  0.48           N  
ATOM    529  CZ  ARG A  88     372.924 397.055 333.667  1.00  0.48           C  
ATOM    530  NH1 ARG A  88     372.889 396.125 332.712  1.00  0.48           N  
ATOM    531  NH2 ARG A  88     371.798 397.687 333.977  1.00  0.48           N  
ATOM    532  N   ALA A  89     375.164 402.041 338.353  1.00  0.57           N  
ATOM    533  CA  ALA A  89     375.894 403.019 339.121  1.00  0.57           C  
ATOM    534  C   ALA A  89     377.368 402.736 338.931  1.00  0.57           C  
ATOM    535  O   ALA A  89     377.764 401.631 338.566  1.00  0.57           O  
ATOM    536  CB  ALA A  89     375.543 402.968 340.626  1.00  0.57           C  
ATOM    537  N   GLY A  90     378.203 403.767 339.136  1.00  0.50           N  
ATOM    538  CA  GLY A  90     379.638 403.620 339.232  1.00  0.50           C  
ATOM    539  C   GLY A  90     380.147 404.860 339.900  1.00  0.50           C  
ATOM    540  O   GLY A  90     379.527 405.915 339.810  1.00  0.50           O  
ATOM    541  N   CYS A  91     381.298 404.778 340.584  1.00  0.54           N  
ATOM    542  CA  CYS A  91     381.926 405.944 341.165  1.00  0.54           C  
ATOM    543  C   CYS A  91     383.422 405.723 341.075  1.00  0.54           C  
ATOM    544  O   CYS A  91     383.921 404.635 341.338  1.00  0.54           O  
ATOM    545  CB  CYS A  91     381.473 406.172 342.642  1.00  0.54           C  
ATOM    546  SG  CYS A  91     382.073 407.712 343.424  1.00  0.54           S  
ATOM    547  N   LYS A  92     384.181 406.756 340.662  1.00  0.68           N  
ATOM    548  CA  LYS A  92     385.619 406.685 340.588  1.00  0.68           C  
ATOM    549  C   LYS A  92     386.155 407.796 341.463  1.00  0.68           C  
ATOM    550  O   LYS A  92     385.803 408.960 341.292  1.00  0.68           O  
ATOM    551  CB  LYS A  92     386.126 406.839 339.134  1.00  0.68           C  
ATOM    552  CG  LYS A  92     387.651 406.712 339.002  1.00  0.68           C  
ATOM    553  CD  LYS A  92     388.100 406.796 337.536  1.00  0.68           C  
ATOM    554  CE  LYS A  92     389.618 406.692 337.372  1.00  0.68           C  
ATOM    555  NZ  LYS A  92     389.987 406.789 335.941  1.00  0.68           N  
ATOM    556  N   MET A  93     387.007 407.445 342.441  1.00  0.69           N  
ATOM    557  CA  MET A  93     387.508 408.355 343.442  1.00  0.69           C  
ATOM    558  C   MET A  93     389.000 408.165 343.578  1.00  0.69           C  
ATOM    559  O   MET A  93     389.569 407.211 343.063  1.00  0.69           O  
ATOM    560  CB  MET A  93     386.917 408.051 344.838  1.00  0.69           C  
ATOM    561  CG  MET A  93     385.402 408.246 344.938  1.00  0.69           C  
ATOM    562  SD  MET A  93     384.817 408.326 346.657  1.00  0.69           S  
ATOM    563  CE  MET A  93     385.474 409.968 347.072  1.00  0.69           C  
ATOM    564  N   PHE A  94     389.648 409.080 344.321  1.00  0.52           N  
ATOM    565  CA  PHE A  94     390.999 408.922 344.808  1.00  0.52           C  
ATOM    566  C   PHE A  94     390.855 409.138 346.301  1.00  0.52           C  
ATOM    567  O   PHE A  94     390.175 410.076 346.705  1.00  0.52           O  
ATOM    568  CB  PHE A  94     391.984 409.972 344.233  1.00  0.52           C  
ATOM    569  CG  PHE A  94     392.104 409.803 342.749  1.00  0.52           C  
ATOM    570  CD1 PHE A  94     393.076 408.948 342.215  1.00  0.52           C  
ATOM    571  CD2 PHE A  94     391.243 410.486 341.874  1.00  0.52           C  
ATOM    572  CE1 PHE A  94     393.198 408.784 340.830  1.00  0.52           C  
ATOM    573  CE2 PHE A  94     391.352 410.316 340.489  1.00  0.52           C  
ATOM    574  CZ  PHE A  94     392.338 409.472 339.966  1.00  0.52           C  
ATOM    575  N   TRP A  95     391.429 408.250 347.136  1.00  0.57           N  
ATOM    576  CA  TRP A  95     391.245 408.273 348.574  1.00  0.57           C  
ATOM    577  C   TRP A  95     392.518 407.830 349.288  1.00  0.57           C  
ATOM    578  O   TRP A  95     393.384 407.212 348.668  1.00  0.57           O  
ATOM    579  CB  TRP A  95     390.077 407.323 348.988  1.00  0.57           C  
ATOM    580  CG  TRP A  95     390.234 405.827 348.672  1.00  0.57           C  
ATOM    581  CD1 TRP A  95     390.698 404.833 349.488  1.00  0.57           C  
ATOM    582  CD2 TRP A  95     389.867 405.178 347.444  1.00  0.57           C  
ATOM    583  NE1 TRP A  95     390.702 403.621 348.835  1.00  0.57           N  
ATOM    584  CE2 TRP A  95     390.187 403.810 347.580  1.00  0.57           C  
ATOM    585  CE3 TRP A  95     389.294 405.661 346.280  1.00  0.57           C  
ATOM    586  CZ2 TRP A  95     389.945 402.918 346.545  1.00  0.57           C  
ATOM    587  CZ3 TRP A  95     389.032 404.758 345.241  1.00  0.57           C  
ATOM    588  CH2 TRP A  95     389.355 403.403 345.369  1.00  0.57           C  
ATOM    589  N   ASP A  96     392.646 408.136 350.605  1.00  0.68           N  
ATOM    590  CA  ASP A  96     393.688 407.634 351.490  1.00  0.68           C  
ATOM    591  C   ASP A  96     393.412 406.166 351.813  1.00  0.68           C  
ATOM    592  O   ASP A  96     392.428 405.784 352.420  1.00  0.68           O  
ATOM    593  CB  ASP A  96     393.764 408.463 352.801  1.00  0.68           C  
ATOM    594  CG  ASP A  96     394.435 409.817 352.610  1.00  0.68           C  
ATOM    595  OD1 ASP A  96     395.046 410.049 351.536  1.00  0.68           O  
ATOM    596  OD2 ASP A  96     394.388 410.621 353.578  1.00  0.68           O  
ATOM    597  N   SER A  97     394.290 405.267 351.325  1.00  0.67           N  
ATOM    598  CA  SER A  97     393.863 403.900 351.039  1.00  0.67           C  
ATOM    599  C   SER A  97     393.444 402.996 352.168  1.00  0.67           C  
ATOM    600  O   SER A  97     392.474 402.256 352.044  1.00  0.67           O  
ATOM    601  CB  SER A  97     394.901 403.134 350.209  1.00  0.67           C  
ATOM    602  OG  SER A  97     395.113 403.845 348.988  1.00  0.67           O  
ATOM    603  N   ASP A  98     394.186 403.023 353.282  1.00  0.69           N  
ATOM    604  CA  ASP A  98     394.001 402.117 354.393  1.00  0.69           C  
ATOM    605  C   ASP A  98     392.892 402.552 355.341  1.00  0.69           C  
ATOM    606  O   ASP A  98     392.423 401.770 356.168  1.00  0.69           O  
ATOM    607  CB  ASP A  98     395.326 402.049 355.192  1.00  0.69           C  
ATOM    608  CG  ASP A  98     396.445 401.394 354.394  1.00  0.69           C  
ATOM    609  OD1 ASP A  98     396.170 400.777 353.335  1.00  0.69           O  
ATOM    610  OD2 ASP A  98     397.610 401.535 354.846  1.00  0.69           O  
ATOM    611  N   THR A  99     392.449 403.821 355.260  1.00  0.71           N  
ATOM    612  CA  THR A  99     391.489 404.378 356.192  1.00  0.71           C  
ATOM    613  C   THR A  99     390.138 404.619 355.565  1.00  0.71           C  
ATOM    614  O   THR A  99     389.171 404.808 356.301  1.00  0.71           O  
ATOM    615  CB  THR A  99     391.962 405.702 356.784  1.00  0.71           C  
ATOM    616  OG1 THR A  99     392.482 406.599 355.813  1.00  0.71           O  
ATOM    617  CG2 THR A  99     393.147 405.440 357.718  1.00  0.71           C  
ATOM    618  N   ASP A 100     390.021 404.560 354.220  1.00  0.71           N  
ATOM    619  CA  ASP A 100     388.787 404.886 353.542  1.00  0.71           C  
ATOM    620  C   ASP A 100     388.250 403.647 352.810  1.00  0.71           C  
ATOM    621  O   ASP A 100     388.909 403.053 351.955  1.00  0.71           O  
ATOM    622  CB  ASP A 100     388.974 406.070 352.541  1.00  0.71           C  
ATOM    623  CG  ASP A 100     389.578 407.364 353.106  1.00  0.71           C  
ATOM    624  OD1 ASP A 100     389.711 407.520 354.347  1.00  0.71           O  
ATOM    625  OD2 ASP A 100     389.832 408.264 352.260  1.00  0.71           O  
ATOM    626  N   ASP A 101     387.010 403.227 353.132  1.00  0.71           N  
ATOM    627  CA  ASP A 101     386.335 402.095 352.537  1.00  0.71           C  
ATOM    628  C   ASP A 101     385.094 402.548 351.789  1.00  0.71           C  
ATOM    629  O   ASP A 101     384.740 403.719 351.744  1.00  0.71           O  
ATOM    630  CB  ASP A 101     386.067 400.947 353.570  1.00  0.71           C  
ATOM    631  CG  ASP A 101     385.038 401.214 354.671  1.00  0.71           C  
ATOM    632  OD1 ASP A 101     385.393 401.047 355.863  1.00  0.71           O  
ATOM    633  OD2 ASP A 101     383.856 401.496 354.330  1.00  0.71           O  
ATOM    634  N   TYR A 102     384.420 401.597 351.115  1.00  0.74           N  
ATOM    635  CA  TYR A 102     383.192 401.921 350.446  1.00  0.74           C  
ATOM    636  C   TYR A 102     382.318 400.703 350.296  1.00  0.74           C  
ATOM    637  O   TYR A 102     382.763 399.560 350.382  1.00  0.74           O  
ATOM    638  CB  TYR A 102     383.426 402.611 349.071  1.00  0.74           C  
ATOM    639  CG  TYR A 102     384.129 401.729 348.082  1.00  0.74           C  
ATOM    640  CD1 TYR A 102     385.529 401.636 348.068  1.00  0.74           C  
ATOM    641  CD2 TYR A 102     383.383 400.960 347.177  1.00  0.74           C  
ATOM    642  CE1 TYR A 102     386.172 400.768 347.175  1.00  0.74           C  
ATOM    643  CE2 TYR A 102     384.026 400.092 346.286  1.00  0.74           C  
ATOM    644  CZ  TYR A 102     385.420 399.998 346.286  1.00  0.74           C  
ATOM    645  OH  TYR A 102     386.060 399.124 345.388  1.00  0.74           O  
ATOM    646  N   PHE A 103     381.020 400.944 350.058  1.00  0.76           N  
ATOM    647  CA  PHE A 103     380.113 399.902 349.671  1.00  0.76           C  
ATOM    648  C   PHE A 103     378.892 400.525 349.040  1.00  0.76           C  
ATOM    649  O   PHE A 103     378.614 401.707 349.244  1.00  0.76           O  
ATOM    650  CB  PHE A 103     379.646 399.156 350.930  1.00  0.76           C  
ATOM    651  CG  PHE A 103     379.311 397.713 350.717  1.00  0.76           C  
ATOM    652  CD1 PHE A 103     377.983 397.259 350.667  1.00  0.76           C  
ATOM    653  CD2 PHE A 103     380.352 396.786 350.604  1.00  0.76           C  
ATOM    654  CE1 PHE A 103     377.704 395.895 350.517  1.00  0.76           C  
ATOM    655  CE2 PHE A 103     380.079 395.426 350.431  1.00  0.76           C  
ATOM    656  CZ  PHE A 103     378.754 394.978 350.393  1.00  0.76           C  
ATOM    657  N   GLU A 104     378.121 399.703 348.311  1.00  0.76           N  
ATOM    658  CA  GLU A 104     376.925 400.108 347.619  1.00  0.76           C  
ATOM    659  C   GLU A 104     375.790 399.185 348.018  1.00  0.76           C  
ATOM    660  O   GLU A 104     375.991 398.015 348.348  1.00  0.76           O  
ATOM    661  CB  GLU A 104     377.139 400.035 346.094  1.00  0.76           C  
ATOM    662  CG  GLU A 104     378.227 401.021 345.600  1.00  0.76           C  
ATOM    663  CD  GLU A 104     378.425 400.977 344.086  1.00  0.76           C  
ATOM    664  OE1 GLU A 104     377.780 400.128 343.421  1.00  0.76           O  
ATOM    665  OE2 GLU A 104     379.231 401.808 343.589  1.00  0.76           O  
ATOM    666  N   GLU A 105     374.555 399.710 348.036  1.00  0.79           N  
ATOM    667  CA  GLU A 105     373.361 398.962 348.358  1.00  0.79           C  
ATOM    668  C   GLU A 105     372.292 399.334 347.363  1.00  0.79           C  
ATOM    669  O   GLU A 105     372.062 400.510 347.124  1.00  0.79           O  
ATOM    670  CB  GLU A 105     372.848 399.346 349.762  1.00  0.79           C  
ATOM    671  CG  GLU A 105     373.832 398.924 350.879  1.00  0.79           C  
ATOM    672  CD  GLU A 105     373.555 399.567 352.233  1.00  0.79           C  
ATOM    673  OE1 GLU A 105     372.397 399.990 352.450  1.00  0.79           O  
ATOM    674  OE2 GLU A 105     374.501 399.579 353.072  1.00  0.79           O  
ATOM    675  N   VAL A 106     371.608 398.343 346.762  1.00  0.82           N  
ATOM    676  CA  VAL A 106     370.528 398.549 345.815  1.00  0.82           C  
ATOM    677  C   VAL A 106     369.304 397.856 346.375  1.00  0.82           C  
ATOM    678  O   VAL A 106     369.417 396.828 347.042  1.00  0.82           O  
ATOM    679  CB  VAL A 106     370.824 398.002 344.408  1.00  0.82           C  
ATOM    680  CG1 VAL A 106     371.996 398.791 343.791  1.00  0.82           C  
ATOM    681  CG2 VAL A 106     371.137 396.487 344.420  1.00  0.82           C  
ATOM    682  N   TYR A 107     368.099 398.407 346.139  1.00  0.77           N  
ATOM    683  CA  TYR A 107     366.865 397.752 346.508  1.00  0.77           C  
ATOM    684  C   TYR A 107     365.758 398.288 345.616  1.00  0.77           C  
ATOM    685  O   TYR A 107     365.852 399.398 345.096  1.00  0.77           O  
ATOM    686  CB  TYR A 107     366.530 398.033 347.999  1.00  0.77           C  
ATOM    687  CG  TYR A 107     365.363 397.231 348.498  1.00  0.77           C  
ATOM    688  CD1 TYR A 107     364.086 397.805 348.625  1.00  0.77           C  
ATOM    689  CD2 TYR A 107     365.537 395.877 348.812  1.00  0.77           C  
ATOM    690  CE1 TYR A 107     362.995 397.021 349.022  1.00  0.77           C  
ATOM    691  CE2 TYR A 107     364.451 395.101 349.230  1.00  0.77           C  
ATOM    692  CZ  TYR A 107     363.176 395.664 349.304  1.00  0.77           C  
ATOM    693  OH  TYR A 107     362.091 394.850 349.678  1.00  0.77           O  
ATOM    694  N   VAL A 108     364.672 397.512 345.428  1.00  0.80           N  
ATOM    695  CA  VAL A 108     363.516 397.949 344.676  1.00  0.80           C  
ATOM    696  C   VAL A 108     362.295 397.300 345.293  1.00  0.80           C  
ATOM    697  O   VAL A 108     362.396 396.242 345.905  1.00  0.80           O  
ATOM    698  CB  VAL A 108     363.623 397.633 343.183  1.00  0.80           C  
ATOM    699  CG1 VAL A 108     363.568 396.119 342.890  1.00  0.80           C  
ATOM    700  CG2 VAL A 108     362.570 398.404 342.369  1.00  0.80           C  
ATOM    701  N   THR A 109     361.117 397.939 345.170  1.00  0.76           N  
ATOM    702  CA  THR A 109     359.836 397.426 345.645  1.00  0.76           C  
ATOM    703  C   THR A 109     358.821 397.687 344.536  1.00  0.76           C  
ATOM    704  O   THR A 109     359.191 397.836 343.377  1.00  0.76           O  
ATOM    705  CB  THR A 109     359.417 398.016 347.011  1.00  0.76           C  
ATOM    706  OG1 THR A 109     358.201 397.485 347.529  1.00  0.76           O  
ATOM    707  CG2 THR A 109     359.268 399.545 346.965  1.00  0.76           C  
ATOM    708  N   GLN A 110     357.511 397.774 344.843  1.00  0.69           N  
ATOM    709  CA  GLN A 110     356.420 398.024 343.906  1.00  0.69           C  
ATOM    710  C   GLN A 110     356.546 399.306 343.083  1.00  0.69           C  
ATOM    711  O   GLN A 110     356.203 399.326 341.905  1.00  0.69           O  
ATOM    712  CB  GLN A 110     355.075 398.047 344.673  1.00  0.69           C  
ATOM    713  CG  GLN A 110     354.659 396.663 345.223  1.00  0.69           C  
ATOM    714  CD  GLN A 110     353.354 396.781 346.012  1.00  0.69           C  
ATOM    715  OE1 GLN A 110     353.013 397.833 346.549  1.00  0.69           O  
ATOM    716  NE2 GLN A 110     352.586 395.671 346.091  1.00  0.69           N  
ATOM    717  N   HIS A 111     357.048 400.399 343.698  1.00  0.68           N  
ATOM    718  CA  HIS A 111     357.203 401.675 343.018  1.00  0.68           C  
ATOM    719  C   HIS A 111     358.480 402.430 343.354  1.00  0.68           C  
ATOM    720  O   HIS A 111     358.774 403.442 342.726  1.00  0.68           O  
ATOM    721  CB  HIS A 111     356.055 402.619 343.423  1.00  0.68           C  
ATOM    722  CG  HIS A 111     354.740 402.223 342.847  1.00  0.68           C  
ATOM    723  ND1 HIS A 111     354.529 402.492 341.514  1.00  0.68           N  
ATOM    724  CD2 HIS A 111     353.632 401.661 343.399  1.00  0.68           C  
ATOM    725  CE1 HIS A 111     353.302 402.089 341.273  1.00  0.68           C  
ATOM    726  NE2 HIS A 111     352.708 401.582 342.380  1.00  0.68           N  
ATOM    727  N   LEU A 112     359.281 401.987 344.345  1.00  0.75           N  
ATOM    728  CA  LEU A 112     360.454 402.732 344.766  1.00  0.75           C  
ATOM    729  C   LEU A 112     361.729 401.929 344.518  1.00  0.75           C  
ATOM    730  O   LEU A 112     361.910 400.850 345.073  1.00  0.75           O  
ATOM    731  CB  LEU A 112     360.293 403.135 346.263  1.00  0.75           C  
ATOM    732  CG  LEU A 112     361.299 404.180 346.781  1.00  0.75           C  
ATOM    733  CD1 LEU A 112     360.797 404.903 348.038  1.00  0.75           C  
ATOM    734  CD2 LEU A 112     362.635 403.551 347.150  1.00  0.75           C  
ATOM    735  N   PHE A 113     362.660 402.459 343.689  1.00  0.77           N  
ATOM    736  CA  PHE A 113     364.044 402.012 343.598  1.00  0.77           C  
ATOM    737  C   PHE A 113     364.870 402.890 344.532  1.00  0.77           C  
ATOM    738  O   PHE A 113     364.721 404.109 344.521  1.00  0.77           O  
ATOM    739  CB  PHE A 113     364.600 402.153 342.148  1.00  0.77           C  
ATOM    740  CG  PHE A 113     366.058 401.764 342.067  1.00  0.77           C  
ATOM    741  CD1 PHE A 113     367.075 402.736 342.075  1.00  0.77           C  
ATOM    742  CD2 PHE A 113     366.421 400.413 342.089  1.00  0.77           C  
ATOM    743  CE1 PHE A 113     368.424 402.359 342.068  1.00  0.77           C  
ATOM    744  CE2 PHE A 113     367.767 400.030 342.093  1.00  0.77           C  
ATOM    745  CZ  PHE A 113     368.771 401.003 342.067  1.00  0.77           C  
ATOM    746  N   ALA A 114     365.752 402.296 345.360  1.00  0.84           N  
ATOM    747  CA  ALA A 114     366.606 403.040 346.259  1.00  0.84           C  
ATOM    748  C   ALA A 114     368.010 402.485 346.205  1.00  0.84           C  
ATOM    749  O   ALA A 114     368.224 401.276 346.248  1.00  0.84           O  
ATOM    750  CB  ALA A 114     366.128 402.969 347.722  1.00  0.84           C  
ATOM    751  N   VAL A 115     369.009 403.375 346.109  1.00  0.83           N  
ATOM    752  CA  VAL A 115     370.408 402.998 346.158  1.00  0.83           C  
ATOM    753  C   VAL A 115     371.103 403.889 347.167  1.00  0.83           C  
ATOM    754  O   VAL A 115     370.811 405.080 347.294  1.00  0.83           O  
ATOM    755  CB  VAL A 115     371.070 403.014 344.773  1.00  0.83           C  
ATOM    756  CG1 VAL A 115     370.926 404.415 344.182  1.00  0.83           C  
ATOM    757  CG2 VAL A 115     372.562 402.613 344.748  1.00  0.83           C  
ATOM    758  N   VAL A 116     372.011 403.284 347.952  1.00  0.85           N  
ATOM    759  CA  VAL A 116     372.787 403.923 348.994  1.00  0.85           C  
ATOM    760  C   VAL A 116     374.244 403.639 348.693  1.00  0.85           C  
ATOM    761  O   VAL A 116     374.610 402.533 348.298  1.00  0.85           O  
ATOM    762  CB  VAL A 116     372.423 403.438 350.400  1.00  0.85           C  
ATOM    763  CG1 VAL A 116     373.300 404.111 351.476  1.00  0.85           C  
ATOM    764  CG2 VAL A 116     370.937 403.738 350.673  1.00  0.85           C  
ATOM    765  N   THR A 117     375.108 404.655 348.862  1.00  0.82           N  
ATOM    766  CA  THR A 117     376.548 404.550 348.693  1.00  0.82           C  
ATOM    767  C   THR A 117     377.142 405.048 349.981  1.00  0.82           C  
ATOM    768  O   THR A 117     376.881 406.176 350.402  1.00  0.82           O  
ATOM    769  CB  THR A 117     377.066 405.407 347.553  1.00  0.82           C  
ATOM    770  OG1 THR A 117     376.458 404.994 346.340  1.00  0.82           O  
ATOM    771  CG2 THR A 117     378.585 405.302 347.357  1.00  0.82           C  
ATOM    772  N   VAL A 118     377.933 404.201 350.660  1.00  0.83           N  
ATOM    773  CA  VAL A 118     378.458 404.474 351.980  1.00  0.83           C  
ATOM    774  C   VAL A 118     379.955 404.458 351.874  1.00  0.83           C  
ATOM    775  O   VAL A 118     380.531 403.545 351.295  1.00  0.83           O  
ATOM    776  CB  VAL A 118     378.045 403.417 352.998  1.00  0.83           C  
ATOM    777  CG1 VAL A 118     378.645 403.734 354.375  1.00  0.83           C  
ATOM    778  CG2 VAL A 118     376.517 403.431 353.110  1.00  0.83           C  
ATOM    779  N   PHE A 119     380.619 405.475 352.434  1.00  0.76           N  
ATOM    780  CA  PHE A 119     382.050 405.565 352.446  1.00  0.76           C  
ATOM    781  C   PHE A 119     382.513 405.631 353.886  1.00  0.76           C  
ATOM    782  O   PHE A 119     382.258 406.633 354.549  1.00  0.76           O  
ATOM    783  CB  PHE A 119     382.378 406.906 351.753  1.00  0.76           C  
ATOM    784  CG  PHE A 119     382.185 406.847 350.284  1.00  0.76           C  
ATOM    785  CD1 PHE A 119     383.034 406.025 349.547  1.00  0.76           C  
ATOM    786  CD2 PHE A 119     381.252 407.653 349.614  1.00  0.76           C  
ATOM    787  CE1 PHE A 119     382.894 405.916 348.163  1.00  0.76           C  
ATOM    788  CE2 PHE A 119     381.157 407.597 348.217  1.00  0.76           C  
ATOM    789  CZ  PHE A 119     381.942 406.691 347.495  1.00  0.76           C  
ATOM    790  N   GLY A 120     383.189 404.576 354.405  1.00  0.76           N  
ATOM    791  CA  GLY A 120     383.711 404.514 355.766  1.00  0.76           C  
ATOM    792  C   GLY A 120     385.094 405.044 355.843  1.00  0.76           C  
ATOM    793  O   GLY A 120     386.020 404.459 355.320  1.00  0.76           O  
ATOM    794  N   LEU A 121     385.254 406.208 356.484  1.00  0.70           N  
ATOM    795  CA  LEU A 121     386.497 406.936 356.503  1.00  0.70           C  
ATOM    796  C   LEU A 121     386.896 407.156 357.950  1.00  0.70           C  
ATOM    797  O   LEU A 121     386.060 407.115 358.850  1.00  0.70           O  
ATOM    798  CB  LEU A 121     386.330 408.315 355.808  1.00  0.70           C  
ATOM    799  CG  LEU A 121     386.435 408.288 354.269  1.00  0.70           C  
ATOM    800  CD1 LEU A 121     385.259 407.668 353.521  1.00  0.70           C  
ATOM    801  CD2 LEU A 121     386.766 409.657 353.656  1.00  0.70           C  
ATOM    802  N   TYR A 122     388.192 407.394 358.205  1.00  0.65           N  
ATOM    803  CA  TYR A 122     388.678 407.918 359.474  1.00  0.65           C  
ATOM    804  C   TYR A 122     388.487 409.474 359.544  1.00  0.65           C  
ATOM    805  O   TYR A 122     388.108 410.098 358.511  1.00  0.65           O  
ATOM    806  CB  TYR A 122     390.137 407.401 359.713  1.00  0.65           C  
ATOM    807  CG  TYR A 122     390.659 407.619 361.112  1.00  0.65           C  
ATOM    808  CD1 TYR A 122     391.525 408.690 361.388  1.00  0.65           C  
ATOM    809  CD2 TYR A 122     390.282 406.774 362.169  1.00  0.65           C  
ATOM    810  CE1 TYR A 122     391.929 408.969 362.704  1.00  0.65           C  
ATOM    811  CE2 TYR A 122     390.698 407.038 363.478  1.00  0.65           C  
ATOM    812  CZ  TYR A 122     391.486 408.153 363.755  1.00  0.65           C  
ATOM    813  OH  TYR A 122     391.800 408.376 365.115  1.00  0.65           O  
ATOM    814  OXT TYR A 122     388.666 410.052 360.647  1.00  0.65           O  
TER     815      TYR A 122                                                      
END   
