# Supplementary material for: Light chain 2 is a Tctex-type related axonemal dynein light chain that regulates directional ciliary motility in Trypanosoma brucei
Source: PLoS Pathog. 2022 Sep 26;18(9):e1009984. doi: 10.1371/journal.ppat.1009984 (PMC9536576; doi:10.1371/journal.ppat.1009984)
Supplement: S2 File — (PDB) [file ppat.1009984.s026.pdb]

ATOM      1  N   ASN A   1       2.931  16.116  -9.896  1.00 59.56           N  
ATOM      2  H   ASN A   1       3.739  16.677  -9.670  1.00 59.56           H  
ATOM      3  H2  ASN A   1       2.563  16.400 -10.792  1.00 59.56           H  
ATOM      4  H3  ASN A   1       3.228  15.155  -9.990  1.00 59.56           H  
ATOM      5  CA  ASN A   1       1.888  16.241  -8.840  1.00 59.56           C  
ATOM      6  HA  ASN A   1       2.248  15.736  -7.944  1.00 59.56           H  
ATOM      7  C   ASN A   1       0.600  15.504  -9.227  1.00 59.56           C  
ATOM      8  CB  ASN A   1       1.640  17.722  -8.455  1.00 59.56           C  
ATOM      9  HB2 ASN A   1       1.894  18.377  -9.289  1.00 59.56           H  
ATOM     10  HB3 ASN A   1       0.590  17.896  -8.219  1.00 59.56           H  
ATOM     11  O   ASN A   1      -0.439  15.702  -8.607  1.00 59.56           O  
ATOM     12  CG  ASN A   1       2.437  18.118  -7.215  1.00 59.56           C  
ATOM     13  ND2 ASN A   1       2.806  19.371  -7.054  1.00 59.56           N  
ATOM     14 HD21 ASN A   1       3.350  19.574  -6.228  1.00 59.56           H  
ATOM     15 HD22 ASN A   1       2.551  20.094  -7.711  1.00 59.56           H  
ATOM     16  OD1 ASN A   1       2.745  17.287  -6.381  1.00 59.56           O  
ATOM     17  N   ASP A   2       0.675  14.590 -10.197  1.00 81.15           N  
ATOM     18  H   ASP A   2       1.513  14.521 -10.757  1.00 81.15           H  
ATOM     19  CA  ASP A   2      -0.496  14.085 -10.925  1.00 81.15           C  
ATOM     20  HA  ASP A   2      -1.311  14.803 -10.835  1.00 81.15           H  
ATOM     21  C   ASP A   2      -1.013  12.746 -10.387  1.00 81.15           C  
ATOM     22  CB  ASP A   2      -0.113  14.022 -12.414  1.00 81.15           C  
ATOM     23  HB2 ASP A   2      -1.003  13.847 -13.018  1.00 81.15           H  
ATOM     24  HB3 ASP A   2       0.591  13.206 -12.576  1.00 81.15           H  
ATOM     25  O   ASP A   2      -2.121  12.327 -10.701  1.00 81.15           O  
ATOM     26  CG  ASP A   2       0.535  15.352 -12.801  1.00 81.15           C  
ATOM     27  OD1 ASP A   2      -0.203  16.354 -12.855  1.00 81.15           O  
ATOM     28  OD2 ASP A   2       1.782  15.428 -12.685  1.00 81.15           O  
ATOM     29  N   ILE A   3      -0.244  12.092  -9.513  1.00 86.42           N  
ATOM     30  H   ILE A   3       0.680  12.460  -9.336  1.00 86.42           H  
ATOM     31  CA  ILE A   3      -0.600  10.785  -8.952  1.00 86.42           C  
ATOM     32  HA  ILE A   3      -1.104  10.212  -9.730  1.00 86.42           H  
ATOM     33  C   ILE A   3      -1.590  10.917  -7.783  1.00 86.42           C  
ATOM     34  CB  ILE A   3       0.673  10.008  -8.550  1.00 86.42           C  
ATOM     35  HB  ILE A   3       1.154  10.519  -7.716  1.00 86.42           H  
ATOM     36  O   ILE A   3      -2.484  10.085  -7.624  1.00 86.42           O  
ATOM     37  CG1 ILE A   3       1.689   9.891  -9.714  1.00 86.42           C  
ATOM     38 HG12 ILE A   3       1.269   9.270 -10.504  1.00 86.42           H  
ATOM     39 HG13 ILE A   3       1.887  10.877 -10.135  1.00 86.42           H  
ATOM     40  CG2 ILE A   3       0.235   8.612  -8.097  1.00 86.42           C  
ATOM     41 HG21 ILE A   3      -0.401   8.156  -8.856  1.00 86.42           H  
ATOM     42 HG22 ILE A   3       1.101   7.972  -7.930  1.00 86.42           H  
ATOM     43 HG23 ILE A   3      -0.329   8.680  -7.167  1.00 86.42           H  
ATOM     44  CD1 ILE A   3       3.052   9.318  -9.300  1.00 86.42           C  
ATOM     45 HD11 ILE A   3       3.743   9.398 -10.140  1.00 86.42           H  
ATOM     46 HD12 ILE A   3       3.455   9.880  -8.457  1.00 86.42           H  
ATOM     47 HD13 ILE A   3       2.968   8.265  -9.032  1.00 86.42           H  
ATOM     48  N   ARG A   4      -1.485  11.984  -6.978  1.00 90.55           N  
ATOM     49  H   ARG A   4      -0.769  12.664  -7.189  1.00 90.55           H  
ATOM     50  CA  ARG A   4      -2.344  12.185  -5.798  1.00 90.55           C  
ATOM     51  HA  ARG A   4      -2.231  11.308  -5.160  1.00 90.55           H  
ATOM     52  C   ARG A   4      -3.841  12.227  -6.158  1.00 90.55           C  
ATOM     53  CB  ARG A   4      -1.865  13.402  -4.987  1.00 90.55           C  
ATOM     54  HB2 ARG A   4      -1.975  14.321  -5.562  1.00 90.55           H  
ATOM     55  HB3 ARG A   4      -0.805  13.273  -4.768  1.00 90.55           H  
ATOM     56  O   ARG A   4      -4.593  11.478  -5.535  1.00 90.55           O  
ATOM     57  CG  ARG A   4      -2.622  13.550  -3.660  1.00 90.55           C  
ATOM     58  HG2 ARG A   4      -3.698  13.504  -3.832  1.00 90.55           H  
ATOM     59  HG3 ARG A   4      -2.344  12.730  -2.997  1.00 90.55           H  
ATOM     60  CD  ARG A   4      -2.319  14.892  -2.987  1.00 90.55           C  
ATOM     61  HD2 ARG A   4      -2.590  15.698  -3.670  1.00 90.55           H  
ATOM     62  HD3 ARG A   4      -2.963  14.984  -2.112  1.00 90.55           H  
ATOM     63  NE  ARG A   4      -0.896  15.031  -2.612  1.00 90.55           N  
ATOM     64  HE  ARG A   4      -0.241  15.246  -3.350  1.00 90.55           H  
ATOM     65  NH1 ARG A   4      -1.158  14.610  -0.373  1.00 90.55           N  
ATOM     66 HH11 ARG A   4      -0.739  14.370   0.514  1.00 90.55           H  
ATOM     67 HH12 ARG A   4      -2.050  14.174  -0.559  1.00 90.55           H  
ATOM     68  NH2 ARG A   4       0.865  15.121  -1.174  1.00 90.55           N  
ATOM     69 HH21 ARG A   4       1.232  14.975  -0.244  1.00 90.55           H  
ATOM     70 HH22 ARG A   4       1.499  15.301  -1.940  1.00 90.55           H  
ATOM     71  CZ  ARG A   4      -0.408  14.926  -1.390  1.00 90.55           C  
ATOM     72  N   PRO A   5      -4.296  12.990  -7.177  1.00 91.77           N  
ATOM     73  CA  PRO A   5      -5.701  12.972  -7.595  1.00 91.77           C  
ATOM     74  HA  PRO A   5      -6.324  13.284  -6.757  1.00 91.77           H  
ATOM     75  C   PRO A   5      -6.173  11.595  -8.080  1.00 91.77           C  
ATOM     76  CB  PRO A   5      -5.816  14.007  -8.721  1.00 91.77           C  
ATOM     77  HB2 PRO A   5      -6.765  14.541  -8.679  1.00 91.77           H  
ATOM     78  HB3 PRO A   5      -5.697  13.526  -9.692  1.00 91.77           H  
ATOM     79  O   PRO A   5      -7.323  11.222  -7.861  1.00 91.77           O  
ATOM     80  CG  PRO A   5      -4.634  14.941  -8.483  1.00 91.77           C  
ATOM     81  HG2 PRO A   5      -4.314  15.437  -9.399  1.00 91.77           H  
ATOM     82  HG3 PRO A   5      -4.889  15.671  -7.714  1.00 91.77           H  
ATOM     83  CD  PRO A   5      -3.571  13.988  -7.955  1.00 91.77           C  
ATOM     84  HD2 PRO A   5      -3.077  13.500  -8.795  1.00 91.77           H  
ATOM     85  HD3 PRO A   5      -2.842  14.552  -7.374  1.00 91.77           H  
ATOM     86  N   VAL A   6      -5.286  10.816  -8.706  1.00 90.32           N  
ATOM     87  H   VAL A   6      -4.348  11.164  -8.846  1.00 90.32           H  
ATOM     88  CA  VAL A   6      -5.605   9.472  -9.208  1.00 90.32           C  
ATOM     89  HA  VAL A   6      -6.522   9.531  -9.793  1.00 90.32           H  
ATOM     90  C   VAL A   6      -5.875   8.502  -8.062  1.00 90.32           C  
ATOM     91  CB  VAL A   6      -4.480   8.959 -10.126  1.00 90.32           C  
ATOM     92  HB  VAL A   6      -3.519   8.997  -9.613  1.00 90.32           H  
ATOM     93  O   VAL A   6      -6.858   7.761  -8.113  1.00 90.32           O  
ATOM     94  CG1 VAL A   6      -4.716   7.519 -10.581  1.00 90.32           C  
ATOM     95 HG11 VAL A   6      -3.927   7.228 -11.274  1.00 90.32           H  
ATOM     96 HG12 VAL A   6      -4.691   6.837  -9.731  1.00 90.32           H  
ATOM     97 HG13 VAL A   6      -5.682   7.469 -11.084  1.00 90.32           H  
ATOM     98  CG2 VAL A   6      -4.410   9.828 -11.386  1.00 90.32           C  
ATOM     99 HG21 VAL A   6      -4.159  10.856 -11.127  1.00 90.32           H  
ATOM    100 HG22 VAL A   6      -5.368   9.823 -11.906  1.00 90.32           H  
ATOM    101 HG23 VAL A   6      -3.642   9.453 -12.063  1.00 90.32           H  
ATOM    102  N   VAL A   7      -5.037   8.528  -7.021  1.00 94.14           N  
ATOM    103  H   VAL A   7      -4.242   9.150  -7.059  1.00 94.14           H  
ATOM    104  CA  VAL A   7      -5.246   7.718  -5.811  1.00 94.14           C  
ATOM    105  HA  VAL A   7      -5.446   6.688  -6.108  1.00 94.14           H  
ATOM    106  C   VAL A   7      -6.474   8.186  -5.050  1.00 94.14           C  
ATOM    107  CB  VAL A   7      -4.000   7.724  -4.910  1.00 94.14           C  
ATOM    108  HB  VAL A   7      -3.723   8.748  -4.659  1.00 94.14           H  
ATOM    109  O   VAL A   7      -7.294   7.356  -4.663  1.00 94.14           O  
ATOM    110  CG1 VAL A   7      -4.210   6.948  -3.603  1.00 94.14           C  
ATOM    111 HG11 VAL A   7      -3.283   6.916  -3.032  1.00 94.14           H  
ATOM    112 HG12 VAL A   7      -4.956   7.449  -2.987  1.00 94.14           H  
ATOM    113 HG13 VAL A   7      -4.544   5.931  -3.813  1.00 94.14           H  
ATOM    114  CG2 VAL A   7      -2.856   7.071  -5.685  1.00 94.14           C  
ATOM    115 HG21 VAL A   7      -2.355   7.819  -6.299  1.00 94.14           H  
ATOM    116 HG22 VAL A   7      -2.151   6.612  -4.991  1.00 94.14           H  
ATOM    117 HG23 VAL A   7      -3.243   6.289  -6.338  1.00 94.14           H  
ATOM    118  N   ARG A   8      -6.649   9.503  -4.906  1.00 94.72           N  
ATOM    119  H   ARG A   8      -5.923  10.122  -5.236  1.00 94.72           H  
ATOM    120  CA  ARG A   8      -7.815  10.094  -4.245  1.00 94.72           C  
ATOM    121  HA  ARG A   8      -7.846   9.731  -3.218  1.00 94.72           H  
ATOM    122  C   ARG A   8      -9.126   9.653  -4.894  1.00 94.72           C  
ATOM    123  CB  ARG A   8      -7.675  11.624  -4.258  1.00 94.72           C  
ATOM    124  HB2 ARG A   8      -7.762  11.986  -5.282  1.00 94.72           H  
ATOM    125  HB3 ARG A   8      -6.693  11.908  -3.881  1.00 94.72           H  
ATOM    126  O   ARG A   8      -9.998   9.143  -4.204  1.00 94.72           O  
ATOM    127  CG  ARG A   8      -8.748  12.312  -3.410  1.00 94.72           C  
ATOM    128  HG2 ARG A   8      -9.730  11.899  -3.640  1.00 94.72           H  
ATOM    129  HG3 ARG A   8      -8.758  13.376  -3.643  1.00 94.72           H  
ATOM    130  CD  ARG A   8      -8.430  12.137  -1.929  1.00 94.72           C  
ATOM    131  HD2 ARG A   8      -8.332  11.079  -1.684  1.00 94.72           H  
ATOM    132  HD3 ARG A   8      -7.482  12.638  -1.735  1.00 94.72           H  
ATOM    133  NE  ARG A   8      -9.472  12.719  -1.083  1.00 94.72           N  
ATOM    134  HE  ARG A   8     -10.370  12.872  -1.520  1.00 94.72           H  
ATOM    135  NH1 ARG A   8      -8.237  12.581   0.855  1.00 94.72           N  
ATOM    136 HH11 ARG A   8      -7.395  12.387   0.332  1.00 94.72           H  
ATOM    137 HH12 ARG A   8      -8.143  12.581   1.861  1.00 94.72           H  
ATOM    138  NH2 ARG A   8     -10.365  13.309   0.905  1.00 94.72           N  
ATOM    139 HH21 ARG A   8     -11.233  13.459   0.411  1.00 94.72           H  
ATOM    140 HH22 ARG A   8     -10.306  13.411   1.909  1.00 94.72           H  
ATOM    141  CZ  ARG A   8      -9.346  12.878   0.220  1.00 94.72           C  
ATOM    142  N   SER A   9      -9.224   9.767  -6.218  1.00 94.32           N  
ATOM    143  H   SER A   9      -8.469  10.222  -6.710  1.00 94.32           H  
ATOM    144  CA  SER A   9     -10.408   9.356  -6.978  1.00 94.32           C  
ATOM    145  HA  SER A   9     -11.271   9.912  -6.611  1.00 94.32           H  
ATOM    146  C   SER A   9     -10.711   7.863  -6.824  1.00 94.32           C  
ATOM    147  CB  SER A   9     -10.184   9.702  -8.453  1.00 94.32           C  
ATOM    148  HB2 SER A   9     -10.191  10.786  -8.570  1.00 94.32           H  
ATOM    149  HB3 SER A   9      -9.209   9.328  -8.766  1.00 94.32           H  
ATOM    150  O   SER A   9     -11.875   7.480  -6.723  1.00 94.32           O  
ATOM    151  OG  SER A   9     -11.175   9.126  -9.285  1.00 94.32           O  
ATOM    152  HG  SER A   9     -12.031   9.353  -8.915  1.00 94.32           H  
ATOM    153  N   LEU A  10      -9.680   7.011  -6.786  1.00 94.56           N  
ATOM    154  H   LEU A  10      -8.741   7.377  -6.849  1.00 94.56           H  
ATOM    155  CA  LEU A  10      -9.861   5.576  -6.570  1.00 94.56           C  
ATOM    156  HA  LEU A  10     -10.614   5.221  -7.273  1.00 94.56           H  
ATOM    157  C   LEU A  10     -10.399   5.298  -5.161  1.00 94.56           C  
ATOM    158  CB  LEU A  10      -8.538   4.856  -6.883  1.00 94.56           C  
ATOM    159  HB2 LEU A  10      -7.768   5.154  -6.171  1.00 94.56           H  
ATOM    160  HB3 LEU A  10      -8.219   5.189  -7.871  1.00 94.56           H  
ATOM    161  O   LEU A  10     -11.373   4.557  -5.024  1.00 94.56           O  
ATOM    162  CG  LEU A  10      -8.662   3.320  -6.903  1.00 94.56           C  
ATOM    163  HG  LEU A  10      -9.632   3.034  -7.309  1.00 94.56           H  
ATOM    164  CD1 LEU A  10      -7.578   2.737  -7.810  1.00 94.56           C  
ATOM    165 HD11 LEU A  10      -6.591   3.021  -7.444  1.00 94.56           H  
ATOM    166 HD12 LEU A  10      -7.663   1.650  -7.816  1.00 94.56           H  
ATOM    167 HD13 LEU A  10      -7.709   3.102  -8.829  1.00 94.56           H  
ATOM    168  CD2 LEU A  10      -8.476   2.682  -5.527  1.00 94.56           C  
ATOM    169 HD21 LEU A  10      -9.271   2.982  -4.844  1.00 94.56           H  
ATOM    170 HD22 LEU A  10      -8.523   1.597  -5.625  1.00 94.56           H  
ATOM    171 HD23 LEU A  10      -7.511   2.970  -5.110  1.00 94.56           H  
ATOM    172  N   LEU A  11      -9.815   5.929  -4.138  1.00 95.94           N  
ATOM    173  H   LEU A  11      -9.038   6.543  -4.335  1.00 95.94           H  
ATOM    174  CA  LEU A  11     -10.268   5.816  -2.750  1.00 95.94           C  
ATOM    175  HA  LEU A  11     -10.263   4.764  -2.464  1.00 95.94           H  
ATOM    176  C   LEU A  11     -11.717   6.283  -2.589  1.00 95.94           C  
ATOM    177  CB  LEU A  11      -9.321   6.608  -1.829  1.00 95.94           C  
ATOM    178  HB2 LEU A  11      -9.211   7.618  -2.224  1.00 95.94           H  
ATOM    179  HB3 LEU A  11      -9.778   6.692  -0.842  1.00 95.94           H  
ATOM    180  O   LEU A  11     -12.526   5.529  -2.060  1.00 95.94           O  
ATOM    181  CG  LEU A  11      -7.927   5.976  -1.673  1.00 95.94           C  
ATOM    182  HG  LEU A  11      -7.499   5.767  -2.653  1.00 95.94           H  
ATOM    183  CD1 LEU A  11      -6.988   6.923  -0.926  1.00 95.94           C  
ATOM    184 HD11 LEU A  11      -7.333   7.065   0.098  1.00 95.94           H  
ATOM    185 HD12 LEU A  11      -6.953   7.886  -1.436  1.00 95.94           H  
ATOM    186 HD13 LEU A  11      -5.983   6.502  -0.902  1.00 95.94           H  
ATOM    187  CD2 LEU A  11      -8.000   4.666  -0.889  1.00 95.94           C  
ATOM    188 HD21 LEU A  11      -8.445   4.842   0.090  1.00 95.94           H  
ATOM    189 HD22 LEU A  11      -6.999   4.258  -0.752  1.00 95.94           H  
ATOM    190 HD23 LEU A  11      -8.593   3.934  -1.437  1.00 95.94           H  
ATOM    191  N   GLU A  12     -12.066   7.456  -3.114  1.00 95.45           N  
ATOM    192  H   GLU A  12     -11.346   8.035  -3.523  1.00 95.45           H  
ATOM    193  CA  GLU A  12     -13.436   7.987  -3.093  1.00 95.45           C  
ATOM    194  HA  GLU A  12     -13.774   8.098  -2.063  1.00 95.45           H  
ATOM    195  C   GLU A  12     -14.415   7.025  -3.777  1.00 95.45           C  
ATOM    196  CB  GLU A  12     -13.456   9.371  -3.770  1.00 95.45           C  
ATOM    197  HB2 GLU A  12     -12.893   9.321  -4.701  1.00 95.45           H  
ATOM    198  HB3 GLU A  12     -14.485   9.648  -4.000  1.00 95.45           H  
ATOM    199  O   GLU A  12     -15.437   6.658  -3.203  1.00 95.45           O  
ATOM    200  CG  GLU A  12     -12.857  10.440  -2.840  1.00 95.45           C  
ATOM    201  HG2 GLU A  12     -13.557  10.597  -2.020  1.00 95.45           H  
ATOM    202  HG3 GLU A  12     -11.927  10.063  -2.416  1.00 95.45           H  
ATOM    203  CD  GLU A  12     -12.557  11.797  -3.496  1.00 95.45           C  
ATOM    204  OE1 GLU A  12     -11.984  12.651  -2.765  1.00 95.45           O  
ATOM    205  OE2 GLU A  12     -12.809  11.960  -4.714  1.00 95.45           O  
ATOM    206  N   SER A  13     -14.071   6.517  -4.965  1.00 94.76           N  
ATOM    207  H   SER A  13     -13.229   6.856  -5.408  1.00 94.76           H  
ATOM    208  CA  SER A  13     -14.947   5.593  -5.696  1.00 94.76           C  
ATOM    209  HA  SER A  13     -15.914   6.080  -5.818  1.00 94.76           H  
ATOM    210  C   SER A  13     -15.208   4.274  -4.961  1.00 94.76           C  
ATOM    211  CB  SER A  13     -14.380   5.320  -7.092  1.00 94.76           C  
ATOM    212  HB2 SER A  13     -15.147   4.826  -7.689  1.00 94.76           H  
ATOM    213  HB3 SER A  13     -14.143   6.270  -7.570  1.00 94.76           H  
ATOM    214  O   SER A  13     -16.280   3.690  -5.118  1.00 94.76           O  
ATOM    215  OG  SER A  13     -13.222   4.501  -7.078  1.00 94.76           O  
ATOM    216  HG  SER A  13     -12.702   4.686  -6.293  1.00 94.76           H  
ATOM    217  N   ARG A  14     -14.238   3.798  -4.168  1.00 93.92           N  
ATOM    218  H   ARG A  14     -13.400   4.352  -4.064  1.00 93.92           H  
ATOM    219  CA  ARG A  14     -14.294   2.479  -3.530  1.00 93.92           C  
ATOM    220  HA  ARG A  14     -15.039   1.889  -4.065  1.00 93.92           H  
ATOM    221  C   ARG A  14     -14.771   2.519  -2.081  1.00 93.92           C  
ATOM    222  CB  ARG A  14     -12.918   1.797  -3.672  1.00 93.92           C  
ATOM    223  HB2 ARG A  14     -12.634   1.795  -4.724  1.00 93.92           H  
ATOM    224  HB3 ARG A  14     -12.176   2.383  -3.130  1.00 93.92           H  
ATOM    225  O   ARG A  14     -15.355   1.534  -1.636  1.00 93.92           O  
ATOM    226  CG  ARG A  14     -12.863   0.348  -3.156  1.00 93.92           C  
ATOM    227  HG2 ARG A  14     -13.086   0.327  -2.090  1.00 93.92           H  
ATOM    228  HG3 ARG A  14     -11.850  -0.032  -3.289  1.00 93.92           H  
ATOM    229  CD  ARG A  14     -13.827  -0.573  -3.917  1.00 93.92           C  
ATOM    230  HD2 ARG A  14     -14.826  -0.139  -3.955  1.00 93.92           H  
ATOM    231  HD3 ARG A  14     -13.472  -0.682  -4.942  1.00 93.92           H  
ATOM    232  NE  ARG A  14     -13.922  -1.904  -3.306  1.00 93.92           N  
ATOM    233  HE  ARG A  14     -13.409  -2.645  -3.761  1.00 93.92           H  
ATOM    234  NH1 ARG A  14     -15.460  -1.372  -1.667  1.00 93.92           N  
ATOM    235 HH11 ARG A  14     -16.124  -1.636  -0.954  1.00 93.92           H  
ATOM    236 HH12 ARG A  14     -15.370  -0.379  -1.831  1.00 93.92           H  
ATOM    237  NH2 ARG A  14     -14.895  -3.495  -2.046  1.00 93.92           N  
ATOM    238 HH21 ARG A  14     -15.538  -3.749  -1.309  1.00 93.92           H  
ATOM    239 HH22 ARG A  14     -14.343  -4.163  -2.565  1.00 93.92           H  
ATOM    240  CZ  ARG A  14     -14.754  -2.242  -2.339  1.00 93.92           C  
ATOM    241  N   LEU A  15     -14.487   3.599  -1.351  1.00 95.43           N  
ATOM    242  H   LEU A  15     -13.996   4.356  -1.805  1.00 95.43           H  
ATOM    243  CA  LEU A  15     -14.622   3.661   0.106  1.00 95.43           C  
ATOM    244  HA  LEU A  15     -14.938   2.687   0.480  1.00 95.43           H  
ATOM    245  C   LEU A  15     -15.678   4.647   0.619  1.00 95.43           C  
ATOM    246  CB  LEU A  15     -13.255   3.990   0.733  1.00 95.43           C  
ATOM    247  HB2 LEU A  15     -13.406   4.135   1.802  1.00 95.43           H  
ATOM    248  HB3 LEU A  15     -12.912   4.943   0.331  1.00 95.43           H  
ATOM    249  O   LEU A  15     -16.076   4.496   1.771  1.00 95.43           O  
ATOM    250  CG  LEU A  15     -12.143   2.948   0.536  1.00 95.43           C  
ATOM    251  HG  LEU A  15     -11.923   2.838  -0.526  1.00 95.43           H  
ATOM    252  CD1 LEU A  15     -10.885   3.450   1.244  1.00 95.43           C  
ATOM    253 HD11 LEU A  15     -10.070   2.739   1.104  1.00 95.43           H  
ATOM    254 HD12 LEU A  15     -10.599   4.413   0.823  1.00 95.43           H  
ATOM    255 HD13 LEU A  15     -11.083   3.568   2.310  1.00 95.43           H  
ATOM    256  CD2 LEU A  15     -12.504   1.579   1.116  1.00 95.43           C  
ATOM    257 HD21 LEU A  15     -13.330   1.142   0.555  1.00 95.43           H  
ATOM    258 HD22 LEU A  15     -12.796   1.679   2.161  1.00 95.43           H  
ATOM    259 HD23 LEU A  15     -11.649   0.906   1.047  1.00 95.43           H  
ATOM    260  N   GLU A  16     -16.151   5.615  -0.179  1.00 93.27           N  
ATOM    261  H   GLU A  16     -15.766   5.717  -1.107  1.00 93.27           H  
ATOM    262  CA  GLU A  16     -17.084   6.672   0.277  1.00 93.27           C  
ATOM    263  HA  GLU A  16     -16.570   7.326   0.980  1.00 93.27           H  
ATOM    264  C   GLU A  16     -18.320   6.106   1.001  1.00 93.27           C  
ATOM    265  CB  GLU A  16     -17.502   7.517  -0.943  1.00 93.27           C  
ATOM    266  HB2 GLU A  16     -16.604   7.909  -1.420  1.00 93.27           H  
ATOM    267  HB3 GLU A  16     -17.997   6.860  -1.657  1.00 93.27           H  
ATOM    268  O   GLU A  16     -18.718   6.617   2.043  1.00 93.27           O  
ATOM    269  CG  GLU A  16     -18.444   8.704  -0.668  1.00 93.27           C  
ATOM    270  HG2 GLU A  16     -18.820   9.053  -1.630  1.00 93.27           H  
ATOM    271  HG3 GLU A  16     -19.309   8.356  -0.103  1.00 93.27           H  
ATOM    272  CD  GLU A  16     -17.787   9.903   0.046  1.00 93.27           C  
ATOM    273  OE1 GLU A  16     -18.492  10.567   0.836  1.00 93.27           O  
ATOM    274  OE2 GLU A  16     -16.603  10.208  -0.237  1.00 93.27           O  
ATOM    275  N   ASN A  17     -18.884   5.003   0.494  1.00 92.35           N  
ATOM    276  H   ASN A  17     -18.448   4.596  -0.321  1.00 92.35           H  
ATOM    277  CA  ASN A  17     -20.081   4.357   1.051  1.00 92.35           C  
ATOM    278  HA  ASN A  17     -20.488   4.989   1.840  1.00 92.35           H  
ATOM    279  C   ASN A  17     -19.795   2.996   1.714  1.00 92.35           C  
ATOM    280  CB  ASN A  17     -21.149   4.252  -0.050  1.00 92.35           C  
ATOM    281  HB2 ASN A  17     -22.043   3.784   0.362  1.00 92.35           H  
ATOM    282  HB3 ASN A  17     -20.780   3.624  -0.861  1.00 92.35           H  
ATOM    283  O   ASN A  17     -20.722   2.230   1.978  1.00 92.35           O  
ATOM    284  CG  ASN A  17     -21.558   5.610  -0.582  1.00 92.35           C  
ATOM    285  ND2 ASN A  17     -21.244   5.917  -1.819  1.00 92.35           N  
ATOM    286 HD21 ASN A  17     -20.655   5.305  -2.365  1.00 92.35           H  
ATOM    287 HD22 ASN A  17     -21.437   6.874  -2.078  1.00 92.35           H  
ATOM    288  OD1 ASN A  17     -22.177   6.410   0.093  1.00 92.35           O  
ATOM    289  N   GLU A  18     -18.524   2.661   1.943  1.00 94.25           N  
ATOM    290  H   GLU A  18     -17.809   3.364   1.826  1.00 94.25           H  
ATOM    291  CA  GLU A  18     -18.132   1.364   2.496  1.00 94.25           C  
ATOM    292  HA  GLU A  18     -18.832   0.614   2.127  1.00 94.25           H  
ATOM    293  C   GLU A  18     -18.222   1.372   4.030  1.00 94.25           C  
ATOM    294  CB  GLU A  18     -16.737   0.982   1.976  1.00 94.25           C  
ATOM    295  HB2 GLU A  18     -16.719   1.113   0.894  1.00 94.25           H  
ATOM    296  HB3 GLU A  18     -16.002   1.665   2.400  1.00 94.25           H  
ATOM    297  O   GLU A  18     -17.772   2.306   4.702  1.00 94.25           O  
ATOM    298  CG  GLU A  18     -16.323  -0.463   2.291  1.00 94.25           C  
ATOM    299  HG2 GLU A  18     -16.317  -0.611   3.371  1.00 94.25           H  
ATOM    300  HG3 GLU A  18     -15.303  -0.612   1.937  1.00 94.25           H  
ATOM    301  CD  GLU A  18     -17.245  -1.484   1.609  1.00 94.25           C  
ATOM    302  OE1 GLU A  18     -17.968  -2.194   2.335  1.00 94.25           O  
ATOM    303  OE2 GLU A  18     -17.241  -1.534   0.358  1.00 94.25           O  
ATOM    304  N   VAL A  19     -18.789   0.306   4.599  1.00 93.95           N  
ATOM    305  H   VAL A  19     -19.007  -0.481   4.004  1.00 93.95           H  
ATOM    306  CA  VAL A  19     -18.870   0.112   6.053  1.00 93.95           C  
ATOM    307  HA  VAL A  19     -18.683   1.064   6.549  1.00 93.95           H  
ATOM    308  C   VAL A  19     -17.780  -0.861   6.467  1.00 93.95           C  
ATOM    309  CB  VAL A  19     -20.260  -0.373   6.508  1.00 93.95           C  
ATOM    310  HB  VAL A  19     -20.486  -1.325   6.029  1.00 93.95           H  
ATOM    311  O   VAL A  19     -17.585  -1.901   5.844  1.00 93.95           O  
ATOM    312  CG1 VAL A  19     -20.324  -0.561   8.032  1.00 93.95           C  
ATOM    313 HG11 VAL A  19     -20.052   0.366   8.536  1.00 93.95           H  
ATOM    314 HG12 VAL A  19     -21.337  -0.840   8.325  1.00 93.95           H  
ATOM    315 HG13 VAL A  19     -19.653  -1.360   8.347  1.00 93.95           H  
ATOM    316  CG2 VAL A  19     -21.349   0.639   6.129  1.00 93.95           C  
ATOM    317 HG21 VAL A  19     -21.374   0.777   5.048  1.00 93.95           H  
ATOM    318 HG22 VAL A  19     -22.326   0.277   6.450  1.00 93.95           H  
ATOM    319 HG23 VAL A  19     -21.149   1.602   6.599  1.00 93.95           H  
ATOM    320  N   TYR A  20     -17.075  -0.552   7.552  1.00 94.90           N  
ATOM    321  H   TYR A  20     -17.272   0.307   8.046  1.00 94.90           H  
ATOM    322  CA  TYR A  20     -16.000  -1.412   8.022  1.00 94.90           C  
ATOM    323  HA  TYR A  20     -15.279  -1.517   7.212  1.00 94.90           H  
ATOM    324  C   TYR A  20     -16.506  -2.812   8.405  1.00 94.90           C  
ATOM    325  CB  TYR A  20     -15.284  -0.751   9.196  1.00 94.90           C  
ATOM    326  HB2 TYR A  20     -15.977  -0.655  10.032  1.00 94.90           H  
ATOM    327  HB3 TYR A  20     -14.970   0.253   8.908  1.00 94.90           H  
ATOM    328  O   TYR A  20     -17.322  -2.975   9.314  1.00 94.90           O  
ATOM    329  CG  TYR A  20     -14.068  -1.537   9.632  1.00 94.90           C  
ATOM    330  CD1 TYR A  20     -14.191  -2.540  10.613  1.00 94.90           C  
ATOM    331  HD1 TYR A  20     -15.148  -2.718  11.082  1.00 94.90           H  
ATOM    332  CD2 TYR A  20     -12.823  -1.287   9.028  1.00 94.90           C  
ATOM    333  HD2 TYR A  20     -12.733  -0.533   8.260  1.00 94.90           H  
ATOM    334  CE1 TYR A  20     -13.064  -3.284  11.006  1.00 94.90           C  
ATOM    335  HE1 TYR A  20     -13.158  -4.027  11.785  1.00 94.90           H  
ATOM    336  CE2 TYR A  20     -11.692  -2.022   9.427  1.00 94.90           C  
ATOM    337  HE2 TYR A  20     -10.733  -1.844   8.963  1.00 94.90           H  
ATOM    338  OH  TYR A  20     -10.709  -3.711  10.806  1.00 94.90           O  
ATOM    339  HH  TYR A  20     -10.920  -4.351  11.490  1.00 94.90           H  
ATOM    340  CZ  TYR A  20     -11.810  -3.017  10.417  1.00 94.90           C  
ATOM    341  N   LYS A  21     -15.953  -3.832   7.747  1.00 94.60           N  
ATOM    342  H   LYS A  21     -15.365  -3.597   6.961  1.00 94.60           H  
ATOM    343  CA  LYS A  21     -16.144  -5.254   8.050  1.00 94.60           C  
ATOM    344  HA  LYS A  21     -16.569  -5.379   9.046  1.00 94.60           H  
ATOM    345  C   LYS A  21     -14.802  -5.966   7.969  1.00 94.60           C  
ATOM    346  CB  LYS A  21     -17.080  -5.884   7.023  1.00 94.60           C  
ATOM    347  HB2 LYS A  21     -16.634  -5.717   6.043  1.00 94.60           H  
ATOM    348  HB3 LYS A  21     -17.106  -6.961   7.193  1.00 94.60           H  
ATOM    349  O   LYS A  21     -14.237  -6.094   6.885  1.00 94.60           O  
ATOM    350  CG  LYS A  21     -18.526  -5.362   7.023  1.00 94.60           C  
ATOM    351  HG2 LYS A  21     -19.071  -5.726   7.894  1.00 94.60           H  
ATOM    352  HG3 LYS A  21     -18.555  -4.273   6.980  1.00 94.60           H  
ATOM    353  CD  LYS A  21     -19.099  -5.938   5.738  1.00 94.60           C  
ATOM    354  HD2 LYS A  21     -18.455  -5.564   4.941  1.00 94.60           H  
ATOM    355  HD3 LYS A  21     -19.017  -7.025   5.766  1.00 94.60           H  
ATOM    356  CE  LYS A  21     -20.510  -5.572   5.327  1.00 94.60           C  
ATOM    357  HE2 LYS A  21     -21.225  -6.106   5.953  1.00 94.60           H  
ATOM    358  HE3 LYS A  21     -20.649  -4.495   5.424  1.00 94.60           H  
ATOM    359  NZ  LYS A  21     -20.602  -5.984   3.906  1.00 94.60           N  
ATOM    360  HZ1 LYS A  21     -19.962  -5.426   3.358  1.00 94.60           H  
ATOM    361  HZ2 LYS A  21     -21.528  -5.935   3.508  1.00 94.60           H  
ATOM    362  HZ3 LYS A  21     -20.181  -6.892   3.769  1.00 94.60           H  
ATOM    363  N   ALA A  22     -14.301  -6.437   9.108  1.00 93.43           N  
ATOM    364  H   ALA A  22     -14.836  -6.309   9.955  1.00 93.43           H  
ATOM    365  CA  ALA A  22     -12.953  -6.999   9.217  1.00 93.43           C  
ATOM    366  HA  ALA A  22     -12.232  -6.197   9.057  1.00 93.43           H  
ATOM    367  C   ALA A  22     -12.653  -8.091   8.168  1.00 93.43           C  
ATOM    368  CB  ALA A  22     -12.779  -7.533  10.642  1.00 93.43           C  
ATOM    369  HB1 ALA A  22     -12.943  -6.735  11.366  1.00 93.43           H  
ATOM    370  HB2 ALA A  22     -11.767  -7.920  10.761  1.00 93.43           H  
ATOM    371  HB3 ALA A  22     -13.483  -8.344  10.826  1.00 93.43           H  
ATOM    372  O   ALA A  22     -11.570  -8.087   7.588  1.00 93.43           O  
ATOM    373  N   ASP A  23     -13.633  -8.949   7.875  1.00 95.32           N  
ATOM    374  H   ASP A  23     -14.470  -8.937   8.442  1.00 95.32           H  
ATOM    375  CA  ASP A  23     -13.497 -10.068   6.933  1.00 95.32           C  
ATOM    376  HA  ASP A  23     -12.617 -10.650   7.207  1.00 95.32           H  
ATOM    377  C   ASP A  23     -13.315  -9.623   5.469  1.00 95.32           C  
ATOM    378  CB  ASP A  23     -14.729 -10.981   7.059  1.00 95.32           C  
ATOM    379  HB2 ASP A  23     -15.613 -10.422   6.754  1.00 95.32           H  
ATOM    380  HB3 ASP A  23     -14.613 -11.823   6.377  1.00 95.32           H  
ATOM    381  O   ASP A  23     -12.749 -10.356   4.660  1.00 95.32           O  
ATOM    382  CG  ASP A  23     -14.939 -11.533   8.476  1.00 95.32           C  
ATOM    383  OD1 ASP A  23     -13.930 -11.766   9.178  1.00 95.32           O  
ATOM    384  OD2 ASP A  23     -16.119 -11.673   8.867  1.00 95.32           O  
ATOM    385  N   GLU A  24     -13.758  -8.412   5.115  1.00 94.79           N  
ATOM    386  H   GLU A  24     -14.182  -7.837   5.828  1.00 94.79           H  
ATOM    387  CA  GLU A  24     -13.680  -7.876   3.749  1.00 94.79           C  
ATOM    388  HA  GLU A  24     -13.580  -8.703   3.046  1.00 94.79           H  
ATOM    389  C   GLU A  24     -12.437  -6.984   3.553  1.00 94.79           C  
ATOM    390  CB  GLU A  24     -14.995  -7.142   3.403  1.00 94.79           C  
ATOM    391  HB2 GLU A  24     -14.887  -6.695   2.414  1.00 94.79           H  
ATOM    392  HB3 GLU A  24     -15.154  -6.341   4.125  1.00 94.79           H  
ATOM    393  O   GLU A  24     -11.895  -6.903   2.447  1.00 94.79           O  
ATOM    394  CG  GLU A  24     -16.233  -8.075   3.388  1.00 94.79           C  
ATOM    395  HG2 GLU A  24     -16.317  -8.561   4.361  1.00 94.79           H  
ATOM    396  HG3 GLU A  24     -16.070  -8.852   2.641  1.00 94.79           H  
ATOM    397  CD  GLU A  24     -17.575  -7.366   3.091  1.00 94.79           C  
ATOM    398  OE1 GLU A  24     -18.662  -7.954   3.325  1.00 94.79           O  
ATOM    399  OE2 GLU A  24     -17.580  -6.185   2.700  1.00 94.79           O  
ATOM    400  N   MET A  25     -11.919  -6.355   4.619  1.00 94.11           N  
ATOM    401  H   MET A  25     -12.378  -6.500   5.508  1.00 94.11           H  
ATOM    402  CA  MET A  25     -10.885  -5.309   4.521  1.00 94.11           C  
ATOM    403  HA  MET A  25     -11.265  -4.501   3.896  1.00 94.11           H  
ATOM    404  C   MET A  25      -9.581  -5.774   3.876  1.00 94.11           C  
ATOM    405  CB  MET A  25     -10.542  -4.736   5.902  1.00 94.11           C  
ATOM    406  HB2 MET A  25     -10.223  -5.544   6.560  1.00 94.11           H  
ATOM    407  HB3 MET A  25      -9.707  -4.045   5.789  1.00 94.11           H  
ATOM    408  O   MET A  25      -8.941  -4.988   3.181  1.00 94.11           O  
ATOM    409  CG  MET A  25     -11.672  -3.966   6.581  1.00 94.11           C  
ATOM    410  HG2 MET A  25     -11.239  -3.538   7.486  1.00 94.11           H  
ATOM    411  HG3 MET A  25     -12.445  -4.662   6.906  1.00 94.11           H  
ATOM    412  SD  MET A  25     -12.436  -2.608   5.646  1.00 94.11           S  
ATOM    413  CE  MET A  25     -13.833  -3.448   4.846  1.00 94.11           C  
ATOM    414  HE1 MET A  25     -14.466  -3.929   5.592  1.00 94.11           H  
ATOM    415  HE2 MET A  25     -13.473  -4.213   4.158  1.00 94.11           H  
ATOM    416  HE3 MET A  25     -14.431  -2.721   4.297  1.00 94.11           H  
ATOM    417  N   GLN A  26      -9.182  -7.035   4.070  1.00 95.11           N  
ATOM    418  H   GLN A  26      -9.755  -7.638   4.643  1.00 95.11           H  
ATOM    419  CA  GLN A  26      -7.975  -7.572   3.434  1.00 95.11           C  
ATOM    420  HA  GLN A  26      -7.142  -6.905   3.656  1.00 95.11           H  
ATOM    421  C   GLN A  26      -8.115  -7.642   1.906  1.00 95.11           C  
ATOM    422  CB  GLN A  26      -7.663  -8.958   4.017  1.00 95.11           C  
ATOM    423  HB2 GLN A  26      -7.614  -8.886   5.104  1.00 95.11           H  
ATOM    424  HB3 GLN A  26      -8.460  -9.652   3.750  1.00 95.11           H  
ATOM    425  O   GLN A  26      -7.156  -7.383   1.179  1.00 95.11           O  
ATOM    426  CG  GLN A  26      -6.318  -9.492   3.496  1.00 95.11           C  
ATOM    427  HG2 GLN A  26      -5.528  -8.792   3.771  1.00 95.11           H  
ATOM    428  HG3 GLN A  26      -6.343  -9.570   2.409  1.00 95.11           H  
ATOM    429  CD  GLN A  26      -5.958 -10.870   4.036  1.00 95.11           C  
ATOM    430  NE2 GLN A  26      -4.746 -11.326   3.810  1.00 95.11           N  
ATOM    431 HE21 GLN A  26      -4.062 -10.758   3.331  1.00 95.11           H  
ATOM    432 HE22 GLN A  26      -4.556 -12.239   4.198  1.00 95.11           H  
ATOM    433  OE1 GLN A  26      -6.734 -11.575   4.651  1.00 95.11           O  
ATOM    434  N   SER A  27      -9.304  -7.991   1.409  1.00 96.28           N  
ATOM    435  H   SER A  27     -10.081  -8.105   2.045  1.00 96.28           H  
ATOM    436  CA  SER A  27      -9.569  -8.026  -0.029  1.00 96.28           C  
ATOM    437  HA  SER A  27      -8.763  -8.562  -0.528  1.00 96.28           H  
ATOM    438  C   SER A  27      -9.617  -6.611  -0.600  1.00 96.28           C  
ATOM    439  CB  SER A  27     -10.879  -8.764  -0.312  1.00 96.28           C  
ATOM    440  HB2 SER A  27     -10.859  -9.735   0.183  1.00 96.28           H  
ATOM    441  HB3 SER A  27     -11.726  -8.193   0.068  1.00 96.28           H  
ATOM    442  O   SER A  27      -9.009  -6.348  -1.635  1.00 96.28           O  
ATOM    443  OG  SER A  27     -11.020  -8.966  -1.704  1.00 96.28           O  
ATOM    444  HG  SER A  27     -11.204  -8.127  -2.132  1.00 96.28           H  
ATOM    445  N   ILE A  28     -10.289  -5.691   0.099  1.00 96.08           N  
ATOM    446  H   ILE A  28     -10.769  -5.985   0.938  1.00 96.08           H  
ATOM    447  CA  ILE A  28     -10.444  -4.297  -0.336  1.00 96.08           C  
ATOM    448  HA  ILE A  28     -10.811  -4.293  -1.362  1.00 96.08           H  
ATOM    449  C   ILE A  28      -9.098  -3.564  -0.344  1.00 96.08           C  
ATOM    450  CB  ILE A  28     -11.485  -3.570   0.546  1.00 96.08           C  
ATOM    451  HB  ILE A  28     -11.150  -3.593   1.583  1.00 96.08           H  
ATOM    452  O   ILE A  28      -8.789  -2.855  -1.298  1.00 96.08           O  
ATOM    453  CG1 ILE A  28     -12.841  -4.302   0.451  1.00 96.08           C  
ATOM    454 HG12 ILE A  28     -12.746  -5.305   0.869  1.00 96.08           H  
ATOM    455 HG13 ILE A  28     -13.098  -4.433  -0.600  1.00 96.08           H  
ATOM    456  CG2 ILE A  28     -11.625  -2.097   0.118  1.00 96.08           C  
ATOM    457 HG21 ILE A  28     -12.344  -1.579   0.751  1.00 96.08           H  
ATOM    458 HG22 ILE A  28     -10.674  -1.574   0.220  1.00 96.08           H  
ATOM    459 HG23 ILE A  28     -11.953  -2.039  -0.920  1.00 96.08           H  
ATOM    460  CD1 ILE A  28     -13.999  -3.622   1.189  1.00 96.08           C  
ATOM    461 HD11 ILE A  28     -14.840  -4.311   1.271  1.00 96.08           H  
ATOM    462 HD12 ILE A  28     -13.671  -3.324   2.185  1.00 96.08           H  
ATOM    463 HD13 ILE A  28     -14.328  -2.735   0.649  1.00 96.08           H  
ATOM    464  N   SER A  29      -8.258  -3.754   0.676  1.00 96.20           N  
ATOM    465  H   SER A  29      -8.533  -4.343   1.449  1.00 96.20           H  
ATOM    466  CA  SER A  29      -6.935  -3.119   0.720  1.00 96.20           C  
ATOM    467  HA  SER A  29      -7.065  -2.044   0.592  1.00 96.20           H  
ATOM    468  C   SER A  29      -6.034  -3.598  -0.415  1.00 96.20           C  
ATOM    469  CB  SER A  29      -6.266  -3.351   2.075  1.00 96.20           C  
ATOM    470  HB2 SER A  29      -5.343  -2.774   2.120  1.00 96.20           H  
ATOM    471  HB3 SER A  29      -6.932  -3.004   2.865  1.00 96.20           H  
ATOM    472  O   SER A  29      -5.329  -2.792  -1.026  1.00 96.20           O  
ATOM    473  OG  SER A  29      -5.970  -4.719   2.279  1.00 96.20           O  
ATOM    474  HG  SER A  29      -5.758  -4.837   3.208  1.00 96.20           H  
ATOM    475  N   LYS A  30      -6.098  -4.892  -0.756  1.00 96.95           N  
ATOM    476  H   LYS A  30      -6.660  -5.500  -0.177  1.00 96.95           H  
ATOM    477  CA  LYS A  30      -5.389  -5.450  -1.909  1.00 96.95           C  
ATOM    478  HA  LYS A  30      -4.344  -5.146  -1.848  1.00 96.95           H  
ATOM    479  C   LYS A  30      -5.920  -4.887  -3.228  1.00 96.95           C  
ATOM    480  CB  LYS A  30      -5.461  -6.980  -1.864  1.00 96.95           C  
ATOM    481  HB2 LYS A  30      -6.498  -7.302  -1.959  1.00 96.95           H  
ATOM    482  HB3 LYS A  30      -5.069  -7.330  -0.909  1.00 96.95           H  
ATOM    483  O   LYS A  30      -5.118  -4.462  -4.051  1.00 96.95           O  
ATOM    484  CG  LYS A  30      -4.627  -7.574  -3.004  1.00 96.95           C  
ATOM    485  HG2 LYS A  30      -3.592  -7.247  -2.907  1.00 96.95           H  
ATOM    486  HG3 LYS A  30      -5.020  -7.225  -3.959  1.00 96.95           H  
ATOM    487  CD  LYS A  30      -4.683  -9.097  -3.001  1.00 96.95           C  
ATOM    488  HD2 LYS A  30      -4.241  -9.482  -2.082  1.00 96.95           H  
ATOM    489  HD3 LYS A  30      -5.723  -9.414  -3.075  1.00 96.95           H  
ATOM    490  CE  LYS A  30      -3.898  -9.575  -4.222  1.00 96.95           C  
ATOM    491  HE2 LYS A  30      -4.276  -9.048  -5.097  1.00 96.95           H  
ATOM    492  HE3 LYS A  30      -2.854  -9.283  -4.107  1.00 96.95           H  
ATOM    493  NZ  LYS A  30      -4.030 -11.039  -4.399  1.00 96.95           N  
ATOM    494  HZ1 LYS A  30      -3.532 -11.322  -5.231  1.00 96.95           H  
ATOM    495  HZ2 LYS A  30      -5.006 -11.267  -4.519  1.00 96.95           H  
ATOM    496  HZ3 LYS A  30      -3.667 -11.527  -3.593  1.00 96.95           H  
ATOM    497  N   GLU A  31      -7.239  -4.848  -3.407  1.00 96.44           N  
ATOM    498  H   GLU A  31      -7.832  -5.225  -2.682  1.00 96.44           H  
ATOM    499  CA  GLU A  31      -7.894  -4.269  -4.589  1.00 96.44           C  
ATOM    500  HA  GLU A  31      -7.621  -4.843  -5.474  1.00 96.44           H  
ATOM    501  C   GLU A  31      -7.447  -2.816  -4.815  1.00 96.44           C  
ATOM    502  CB  GLU A  31      -9.419  -4.348  -4.390  1.00 96.44           C  
ATOM    503  HB2 GLU A  31      -9.695  -5.380  -4.172  1.00 96.44           H  
ATOM    504  HB3 GLU A  31      -9.689  -3.735  -3.530  1.00 96.44           H  
ATOM    505  O   GLU A  31      -7.044  -2.450  -5.918  1.00 96.44           O  
ATOM    506  CG  GLU A  31     -10.236  -3.873  -5.601  1.00 96.44           C  
ATOM    507  HG2 GLU A  31     -10.146  -4.613  -6.396  1.00 96.44           H  
ATOM    508  HG3 GLU A  31      -9.819  -2.935  -5.968  1.00 96.44           H  
ATOM    509  CD  GLU A  31     -11.724  -3.639  -5.272  1.00 96.44           C  
ATOM    510  OE1 GLU A  31     -12.369  -2.894  -6.038  1.00 96.44           O  
ATOM    511  OE2 GLU A  31     -12.239  -4.136  -4.238  1.00 96.44           O  
ATOM    512  N   ILE A  32      -7.444  -2.005  -3.754  1.00 96.78           N  
ATOM    513  H   ILE A  32      -7.818  -2.362  -2.887  1.00 96.78           H  
ATOM    514  CA  ILE A  32      -6.998  -0.609  -3.800  1.00 96.78           C  
ATOM    515  HA  ILE A  32      -7.532  -0.105  -4.605  1.00 96.78           H  
ATOM    516  C   ILE A  32      -5.510  -0.522  -4.142  1.00 96.78           C  
ATOM    517  CB  ILE A  32      -7.339   0.092  -2.466  1.00 96.78           C  
ATOM    518  HB  ILE A  32      -7.029  -0.557  -1.647  1.00 96.78           H  
ATOM    519  O   ILE A  32      -5.130   0.259  -5.014  1.00 96.78           O  
ATOM    520  CG1 ILE A  32      -8.870   0.292  -2.391  1.00 96.78           C  
ATOM    521 HG12 ILE A  32      -9.375  -0.649  -2.610  1.00 96.78           H  
ATOM    522 HG13 ILE A  32      -9.182   1.015  -3.144  1.00 96.78           H  
ATOM    523  CG2 ILE A  32      -6.609   1.440  -2.298  1.00 96.78           C  
ATOM    524 HG21 ILE A  32      -5.528   1.301  -2.312  1.00 96.78           H  
ATOM    525 HG22 ILE A  32      -6.896   2.131  -3.091  1.00 96.78           H  
ATOM    526 HG23 ILE A  32      -6.857   1.879  -1.332  1.00 96.78           H  
ATOM    527  CD1 ILE A  32      -9.366   0.763  -1.024  1.00 96.78           C  
ATOM    528 HD11 ILE A  32      -9.028   1.779  -0.818  1.00 96.78           H  
ATOM    529 HD12 ILE A  32      -8.991   0.090  -0.253  1.00 96.78           H  
ATOM    530 HD13 ILE A  32     -10.456   0.749  -1.019  1.00 96.78           H  
ATOM    531  N   ALA A  33      -4.661  -1.318  -3.487  1.00 96.99           N  
ATOM    532  H   ALA A  33      -5.025  -1.950  -2.788  1.00 96.99           H  
ATOM    533  CA  ALA A  33      -3.224  -1.308  -3.744  1.00 96.99           C  
ATOM    534  HA  ALA A  33      -2.861  -0.291  -3.594  1.00 96.99           H  
ATOM    535  C   ALA A  33      -2.892  -1.704  -5.194  1.00 96.99           C  
ATOM    536  CB  ALA A  33      -2.531  -2.228  -2.733  1.00 96.99           C  
ATOM    537  HB1 ALA A  33      -2.888  -3.250  -2.854  1.00 96.99           H  
ATOM    538  HB2 ALA A  33      -2.746  -1.893  -1.718  1.00 96.99           H  
ATOM    539  HB3 ALA A  33      -1.453  -2.204  -2.893  1.00 96.99           H  
ATOM    540  O   ALA A  33      -2.086  -1.036  -5.848  1.00 96.99           O  
ATOM    541  N   ASP A  34      -3.541  -2.752  -5.707  1.00 96.54           N  
ATOM    542  H   ASP A  34      -4.189  -3.249  -5.113  1.00 96.54           H  
ATOM    543  CA  ASP A  34      -3.403  -3.216  -7.087  1.00 96.54           C  
ATOM    544  HA  ASP A  34      -2.344  -3.358  -7.306  1.00 96.54           H  
ATOM    545  C   ASP A  34      -3.914  -2.155  -8.075  1.00 96.54           C  
ATOM    546  CB  ASP A  34      -4.127  -4.571  -7.265  1.00 96.54           C  
ATOM    547  HB2 ASP A  34      -5.134  -4.500  -6.854  1.00 96.54           H  
ATOM    548  HB3 ASP A  34      -4.221  -4.766  -8.333  1.00 96.54           H  
ATOM    549  O   ASP A  34      -3.189  -1.776  -8.995  1.00 96.54           O  
ATOM    550  CG  ASP A  34      -3.397  -5.779  -6.642  1.00 96.54           C  
ATOM    551  OD1 ASP A  34      -2.152  -5.716  -6.505  1.00 96.54           O  
ATOM    552  OD2 ASP A  34      -4.019  -6.846  -6.431  1.00 96.54           O  
ATOM    553  N   GLY A  35      -5.103  -1.590  -7.840  1.00 95.54           N  
ATOM    554  H   GLY A  35      -5.656  -1.936  -7.069  1.00 95.54           H  
ATOM    555  CA  GLY A  35      -5.685  -0.558  -8.698  1.00 95.54           C  
ATOM    556  HA2 GLY A  35      -6.678  -0.316  -8.318  1.00 95.54           H  
ATOM    557  HA3 GLY A  35      -5.784  -0.951  -9.709  1.00 95.54           H  
ATOM    558  C   GLY A  35      -4.853   0.727  -8.755  1.00 95.54           C  
ATOM    559  O   GLY A  35      -4.675   1.302  -9.829  1.00 95.54           O  
ATOM    560  N   VAL A  36      -4.282   1.162  -7.627  1.00 95.13           N  
ATOM    561  H   VAL A  36      -4.483   0.666  -6.770  1.00 95.13           H  
ATOM    562  CA  VAL A  36      -3.356   2.305  -7.588  1.00 95.13           C  
ATOM    563  HA  VAL A  36      -3.827   3.157  -8.077  1.00 95.13           H  
ATOM    564  C   VAL A  36      -2.084   1.992  -8.372  1.00 95.13           C  
ATOM    565  CB  VAL A  36      -3.030   2.703  -6.137  1.00 95.13           C  
ATOM    566  HB  VAL A  36      -2.772   1.807  -5.572  1.00 95.13           H  
ATOM    567  O   VAL A  36      -1.683   2.786  -9.224  1.00 95.13           O  
ATOM    568  CG1 VAL A  36      -1.855   3.688  -6.048  1.00 95.13           C  
ATOM    569 HG11 VAL A  36      -0.918   3.186  -6.288  1.00 95.13           H  
ATOM    570 HG12 VAL A  36      -1.776   4.082  -5.035  1.00 95.13           H  
ATOM    571 HG13 VAL A  36      -1.997   4.505  -6.755  1.00 95.13           H  
ATOM    572  CG2 VAL A  36      -4.245   3.367  -5.480  1.00 95.13           C  
ATOM    573 HG21 VAL A  36      -4.487   4.302  -5.985  1.00 95.13           H  
ATOM    574 HG22 VAL A  36      -5.112   2.708  -5.535  1.00 95.13           H  
ATOM    575 HG23 VAL A  36      -4.037   3.561  -4.428  1.00 95.13           H  
ATOM    576  N   ARG A  37      -1.466   0.829  -8.132  1.00 93.98           N  
ATOM    577  H   ARG A  37      -1.875   0.201  -7.455  1.00 93.98           H  
ATOM    578  CA  ARG A  37      -0.252   0.406  -8.844  1.00 93.98           C  
ATOM    579  HA  ARG A  37       0.545   1.124  -8.654  1.00 93.98           H  
ATOM    580  C   ARG A  37      -0.483   0.379 -10.352  1.00 93.98           C  
ATOM    581  CB  ARG A  37       0.163  -0.982  -8.340  1.00 93.98           C  
ATOM    582  HB2 ARG A  37      -0.669  -1.665  -8.512  1.00 93.98           H  
ATOM    583  HB3 ARG A  37       0.340  -0.946  -7.265  1.00 93.98           H  
ATOM    584  O   ARG A  37       0.357   0.876 -11.097  1.00 93.98           O  
ATOM    585  CG  ARG A  37       1.429  -1.515  -9.037  1.00 93.98           C  
ATOM    586  HG2 ARG A  37       1.389  -1.347 -10.113  1.00 93.98           H  
ATOM    587  HG3 ARG A  37       2.301  -0.996  -8.638  1.00 93.98           H  
ATOM    588  CD  ARG A  37       1.584  -3.018  -8.813  1.00 93.98           C  
ATOM    589  HD2 ARG A  37       2.539  -3.341  -9.227  1.00 93.98           H  
ATOM    590  HD3 ARG A  37       1.603  -3.194  -7.738  1.00 93.98           H  
ATOM    591  NE  ARG A  37       0.487  -3.776  -9.457  1.00 93.98           N  
ATOM    592  HE  ARG A  37       0.025  -3.379 -10.263  1.00 93.98           H  
ATOM    593  NH1 ARG A  37       0.144  -5.300  -7.781  1.00 93.98           N  
ATOM    594 HH11 ARG A  37       0.868  -4.855  -7.235  1.00 93.98           H  
ATOM    595 HH12 ARG A  37      -0.618  -5.720  -7.269  1.00 93.98           H  
ATOM    596  NH2 ARG A  37      -1.283  -5.177  -9.491  1.00 93.98           N  
ATOM    597 HH21 ARG A  37      -1.646  -4.662 -10.280  1.00 93.98           H  
ATOM    598 HH22 ARG A  37      -1.907  -5.781  -8.975  1.00 93.98           H  
ATOM    599  CZ  ARG A  37      -0.202  -4.756  -8.912  1.00 93.98           C  
ATOM    600  N   ASP A  38      -1.591  -0.200 -10.797  1.00 93.61           N  
ATOM    601  H   ASP A  38      -2.210  -0.633 -10.126  1.00 93.61           H  
ATOM    602  CA  ASP A  38      -1.862  -0.406 -12.217  1.00 93.61           C  
ATOM    603  HA  ASP A  38      -0.964  -0.805 -12.689  1.00 93.61           H  
ATOM    604  C   ASP A  38      -2.170   0.922 -12.926  1.00 93.61           C  
ATOM    605  CB  ASP A  38      -2.965  -1.463 -12.379  1.00 93.61           C  
ATOM    606  HB2 ASP A  38      -3.857  -1.134 -11.844  1.00 93.61           H  
ATOM    607  HB3 ASP A  38      -3.215  -1.543 -13.437  1.00 93.61           H  
ATOM    608  O   ASP A  38      -1.666   1.159 -14.026  1.00 93.61           O  
ATOM    609  CG  ASP A  38      -2.545  -2.861 -11.874  1.00 93.61           C  
ATOM    610  OD1 ASP A  38      -1.332  -3.115 -11.625  1.00 93.61           O  
ATOM    611  OD2 ASP A  38      -3.431  -3.725 -11.727  1.00 93.61           O  
ATOM    612  N   ARG A  39      -2.870   1.856 -12.262  1.00 91.80           N  
ATOM    613  H   ARG A  39      -3.263   1.610 -11.364  1.00 91.80           H  
ATOM    614  CA  ARG A  39      -3.037   3.226 -12.776  1.00 91.80           C  
ATOM    615  HA  ARG A  39      -3.440   3.173 -13.788  1.00 91.80           H  
ATOM    616  C   ARG A  39      -1.705   3.962 -12.907  1.00 91.80           C  
ATOM    617  CB  ARG A  39      -3.998   4.035 -11.898  1.00 91.80           C  
ATOM    618  HB2 ARG A  39      -3.914   5.082 -12.191  1.00 91.80           H  
ATOM    619  HB3 ARG A  39      -3.712   3.946 -10.850  1.00 91.80           H  
ATOM    620  O   ARG A  39      -1.475   4.603 -13.926  1.00 91.80           O  
ATOM    621  CG  ARG A  39      -5.461   3.610 -12.084  1.00 91.80           C  
ATOM    622  HG2 ARG A  39      -5.718   3.657 -13.142  1.00 91.80           H  
ATOM    623  HG3 ARG A  39      -5.608   2.587 -11.736  1.00 91.80           H  
ATOM    624  CD  ARG A  39      -6.368   4.568 -11.309  1.00 91.80           C  
ATOM    625  HD2 ARG A  39      -6.049   4.601 -10.267  1.00 91.80           H  
ATOM    626  HD3 ARG A  39      -6.249   5.554 -11.759  1.00 91.80           H  
ATOM    627  NE  ARG A  39      -7.785   4.175 -11.377  1.00 91.80           N  
ATOM    628  HE  ARG A  39      -7.973   3.196 -11.534  1.00 91.80           H  
ATOM    629  NH1 ARG A  39      -8.706   6.255 -10.998  1.00 91.80           N  
ATOM    630 HH11 ARG A  39      -9.518   6.827 -10.813  1.00 91.80           H  
ATOM    631 HH12 ARG A  39      -7.785   6.633 -10.832  1.00 91.80           H  
ATOM    632  NH2 ARG A  39     -10.038   4.493 -11.273  1.00 91.80           N  
ATOM    633 HH21 ARG A  39     -10.190   3.503 -11.397  1.00 91.80           H  
ATOM    634 HH22 ARG A  39     -10.826   5.099 -11.095  1.00 91.80           H  
ATOM    635  CZ  ARG A  39      -8.829   4.975 -11.223  1.00 91.80           C  
ATOM    636  N   ILE A  40      -0.811   3.852 -11.926  1.00 90.65           N  
ATOM    637  H   ILE A  40      -1.065   3.337 -11.095  1.00 90.65           H  
ATOM    638  CA  ILE A  40       0.505   4.508 -11.999  1.00 90.65           C  
ATOM    639  HA  ILE A  40       0.362   5.550 -12.288  1.00 90.65           H  
ATOM    640  C   ILE A  40       1.374   3.873 -13.086  1.00 90.65           C  
ATOM    641  CB  ILE A  40       1.199   4.489 -10.625  1.00 90.65           C  
ATOM    642  HB  ILE A  40       1.260   3.459 -10.275  1.00 90.65           H  
ATOM    643  O   ILE A  40       2.023   4.584 -13.845  1.00 90.65           O  
ATOM    644  CG1 ILE A  40       0.359   5.320  -9.633  1.00 90.65           C  
ATOM    645 HG12 ILE A  40       0.404   6.367  -9.931  1.00 90.65           H  
ATOM    646 HG13 ILE A  40      -0.688   5.021  -9.661  1.00 90.65           H  
ATOM    647  CG2 ILE A  40       2.624   5.072 -10.711  1.00 90.65           C  
ATOM    648 HG21 ILE A  40       3.131   5.011  -9.747  1.00 90.65           H  
ATOM    649 HG22 ILE A  40       3.232   4.519 -11.427  1.00 90.65           H  
ATOM    650 HG23 ILE A  40       2.586   6.114 -11.029  1.00 90.65           H  
ATOM    651  CD1 ILE A  40       0.839   5.183  -8.192  1.00 90.65           C  
ATOM    652 HD11 ILE A  40       0.132   5.675  -7.524  1.00 90.65           H  
ATOM    653 HD12 ILE A  40       1.809   5.671  -8.101  1.00 90.65           H  
ATOM    654 HD13 ILE A  40       0.918   4.131  -7.917  1.00 90.65           H  
ATOM    655  N   ARG A  41       1.350   2.543 -13.223  1.00 88.80           N  
ATOM    656  H   ARG A  41       0.798   2.005 -12.570  1.00 88.80           H  
ATOM    657  CA  ARG A  41       2.068   1.844 -14.300  1.00 88.80           C  
ATOM    658  HA  ARG A  41       3.124   2.110 -14.262  1.00 88.80           H  
ATOM    659  C   ARG A  41       1.606   2.274 -15.692  1.00 88.80           C  
ATOM    660  CB  ARG A  41       1.911   0.332 -14.137  1.00 88.80           C  
ATOM    661  HB2 ARG A  41       0.875   0.091 -13.901  1.00 88.80           H  
ATOM    662  HB3 ARG A  41       2.167  -0.152 -15.079  1.00 88.80           H  
ATOM    663  O   ARG A  41       2.429   2.321 -16.597  1.00 88.80           O  
ATOM    664  CG  ARG A  41       2.847  -0.208 -13.052  1.00 88.80           C  
ATOM    665  HG2 ARG A  41       2.668   0.295 -12.102  1.00 88.80           H  
ATOM    666  HG3 ARG A  41       3.878  -0.034 -13.358  1.00 88.80           H  
ATOM    667  CD  ARG A  41       2.604  -1.708 -12.896  1.00 88.80           C  
ATOM    668  HD2 ARG A  41       1.608  -1.860 -12.481  1.00 88.80           H  
ATOM    669  HD3 ARG A  41       2.647  -2.172 -13.882  1.00 88.80           H  
ATOM    670  NE  ARG A  41       3.621  -2.325 -12.029  1.00 88.80           N  
ATOM    671  HE  ARG A  41       4.365  -1.719 -11.712  1.00 88.80           H  
ATOM    672  NH1 ARG A  41       2.780  -4.453 -12.131  1.00 88.80           N  
ATOM    673 HH11 ARG A  41       2.824  -5.437 -11.907  1.00 88.80           H  
ATOM    674 HH12 ARG A  41       1.989  -4.095 -12.646  1.00 88.80           H  
ATOM    675  NH2 ARG A  41       4.673  -4.059 -11.005  1.00 88.80           N  
ATOM    676 HH21 ARG A  41       4.743  -5.050 -10.823  1.00 88.80           H  
ATOM    677 HH22 ARG A  41       5.390  -3.420 -10.693  1.00 88.80           H  
ATOM    678  CZ  ARG A  41       3.689  -3.606 -11.730  1.00 88.80           C  
ATOM    679  N   SER A  42       0.329   2.629 -15.855  1.00 88.63           N  
ATOM    680  H   SER A  42      -0.311   2.484 -15.087  1.00 88.63           H  
ATOM    681  CA  SER A  42      -0.197   3.148 -17.126  1.00 88.63           C  
ATOM    682  HA  SER A  42       0.136   2.478 -17.919  1.00 88.63           H  
ATOM    683  C   SER A  42       0.330   4.537 -17.513  1.00 88.63           C  
ATOM    684  CB  SER A  42      -1.729   3.120 -17.135  1.00 88.63           C  
ATOM    685  HB2 SER A  42      -2.067   3.225 -18.166  1.00 88.63           H  
ATOM    686  HB3 SER A  42      -2.069   2.151 -16.769  1.00 88.63           H  
ATOM    687  O   SER A  42       0.145   4.950 -18.650  1.00 88.63           O  
ATOM    688  OG  SER A  42      -2.328   4.151 -16.369  1.00 88.63           O  
ATOM    689  HG  SER A  42      -1.878   4.265 -15.529  1.00 88.63           H  
ATOM    690  N   MET A  43       1.014   5.241 -16.604  1.00 86.40           N  
ATOM    691  H   MET A  43       1.159   4.846 -15.685  1.00 86.40           H  
ATOM    692  CA  MET A  43       1.680   6.519 -16.890  1.00 86.40           C  
ATOM    693  HA  MET A  43       1.080   7.070 -17.615  1.00 86.40           H  
ATOM    694  C   MET A  43       3.069   6.346 -17.530  1.00 86.40           C  
ATOM    695  CB  MET A  43       1.776   7.369 -15.610  1.00 86.40           C  
ATOM    696  HB2 MET A  43       2.249   8.322 -15.847  1.00 86.40           H  
ATOM    697  HB3 MET A  43       2.410   6.858 -14.884  1.00 86.40           H  
ATOM    698  O   MET A  43       3.776   7.334 -17.693  1.00 86.40           O  
ATOM    699  CG  MET A  43       0.415   7.664 -14.975  1.00 86.40           C  
ATOM    700  HG2 MET A  43      -0.161   8.283 -15.662  1.00 86.40           H  
ATOM    701  HG3 MET A  43      -0.123   6.729 -14.819  1.00 86.40           H  
ATOM    702  SD  MET A  43       0.537   8.513 -13.376  1.00 86.40           S  
ATOM    703  CE  MET A  43      -1.221   8.750 -13.038  1.00 86.40           C  
ATOM    704  HE1 MET A  43      -1.642   9.439 -13.769  1.00 86.40           H  
ATOM    705  HE2 MET A  43      -1.737   7.791 -13.100  1.00 86.40           H  
ATOM    706  HE3 MET A  43      -1.338   9.166 -12.037  1.00 86.40           H  
ATOM    707  N   GLU A  44       3.471   5.108 -17.850  1.00 82.12           N  
ATOM    708  H   GLU A  44       2.814   4.353 -17.713  1.00 82.12           H  
ATOM    709  CA  GLU A  44       4.719   4.779 -18.560  1.00 82.12           C  
ATOM    710  HA  GLU A  44       4.848   3.700 -18.483  1.00 82.12           H  
ATOM    711  C   GLU A  44       5.980   5.368 -17.900  1.00 82.12           C  
ATOM    712  CB  GLU A  44       4.603   5.081 -20.066  1.00 82.12           C  
ATOM    713  HB2 GLU A  44       4.456   6.151 -20.212  1.00 82.12           H  
ATOM    714  HB3 GLU A  44       5.532   4.785 -20.554  1.00 82.12           H  
ATOM    715  O   GLU A  44       6.892   5.860 -18.560  1.00 82.12           O  
ATOM    716  CG  GLU A  44       3.450   4.303 -20.722  1.00 82.12           C  
ATOM    717  HG2 GLU A  44       2.502   4.641 -20.305  1.00 82.12           H  
ATOM    718  HG3 GLU A  44       3.564   3.247 -20.474  1.00 82.12           H  
ATOM    719  CD  GLU A  44       3.404   4.469 -22.250  1.00 82.12           C  
ATOM    720  OE1 GLU A  44       3.035   3.475 -22.919  1.00 82.12           O  
ATOM    721  OE2 GLU A  44       3.698   5.581 -22.743  1.00 82.12           O  
ATOM    722  N   LEU A  45       6.047   5.299 -16.565  1.00 80.27           N  
ATOM    723  H   LEU A  45       5.247   4.928 -16.072  1.00 80.27           H  
ATOM    724  CA  LEU A  45       7.223   5.720 -15.802  1.00 80.27           C  
ATOM    725  HA  LEU A  45       7.531   6.705 -16.152  1.00 80.27           H  
ATOM    726  C   LEU A  45       8.395   4.762 -16.063  1.00 80.27           C  
ATOM    727  CB  LEU A  45       6.883   5.819 -14.303  1.00 80.27           C  
ATOM    728  HB2 LEU A  45       6.579   4.832 -13.953  1.00 80.27           H  
ATOM    729  HB3 LEU A  45       7.789   6.098 -13.766  1.00 80.27           H  
ATOM    730  O   LEU A  45       8.548   3.738 -15.390  1.00 80.27           O  
ATOM    731  CG  LEU A  45       5.774   6.826 -13.949  1.00 80.27           C  
ATOM    732  HG  LEU A  45       4.857   6.557 -14.473  1.00 80.27           H  
ATOM    733  CD1 LEU A  45       5.497   6.758 -12.447  1.00 80.27           C  
ATOM    734 HD11 LEU A  45       5.207   5.741 -12.179  1.00 80.27           H  
ATOM    735 HD12 LEU A  45       4.681   7.436 -12.195  1.00 80.27           H  
ATOM    736 HD13 LEU A  45       6.390   7.040 -11.889  1.00 80.27           H  
ATOM    737  CD2 LEU A  45       6.146   8.266 -14.305  1.00 80.27           C  
ATOM    738 HD21 LEU A  45       7.095   8.536 -13.843  1.00 80.27           H  
ATOM    739 HD22 LEU A  45       6.227   8.366 -15.388  1.00 80.27           H  
ATOM    740 HD23 LEU A  45       5.365   8.945 -13.964  1.00 80.27           H  
ATOM    741  N   GLU A  46       9.216   5.084 -17.061  1.00 80.42           N  
ATOM    742  H   GLU A  46       8.935   5.834 -17.677  1.00 80.42           H  
ATOM    743  CA  GLU A  46      10.398   4.300 -17.405  1.00 80.42           C  
ATOM    744  HA  GLU A  46      10.064   3.303 -17.694  1.00 80.42           H  
ATOM    745  C   GLU A  46      11.335   4.159 -16.197  1.00 80.42           C  
ATOM    746  CB  GLU A  46      11.157   4.905 -18.596  1.00 80.42           C  
ATOM    747  HB2 GLU A  46      11.400   5.946 -18.382  1.00 80.42           H  
ATOM    748  HB3 GLU A  46      12.088   4.347 -18.703  1.00 80.42           H  
ATOM    749  O   GLU A  46      11.615   5.123 -15.486  1.00 80.42           O  
ATOM    750  CG  GLU A  46      10.387   4.814 -19.925  1.00 80.42           C  
ATOM    751  HG2 GLU A  46       9.508   5.456 -19.868  1.00 80.42           H  
ATOM    752  HG3 GLU A  46      10.051   3.785 -20.057  1.00 80.42           H  
ATOM    753  CD  GLU A  46      11.240   5.219 -21.144  1.00 80.42           C  
ATOM    754  OE1 GLU A  46      10.727   5.096 -22.277  1.00 80.42           O  
ATOM    755  OE2 GLU A  46      12.424   5.590 -20.953  1.00 80.42           O  
ATOM    756  N   ARG A  47      11.843   2.936 -15.988  1.00 87.81           N  
ATOM    757  H   ARG A  47      11.535   2.209 -16.617  1.00 87.81           H  
ATOM    758  CA  ARG A  47      12.816   2.567 -14.941  1.00 87.81           C  
ATOM    759  HA  ARG A  47      13.077   1.518 -15.082  1.00 87.81           H  
ATOM    760  C   ARG A  47      12.318   2.633 -13.500  1.00 87.81           C  
ATOM    761  CB  ARG A  47      14.118   3.368 -15.099  1.00 87.81           C  
ATOM    762  HB2 ARG A  47      14.860   2.980 -14.400  1.00 87.81           H  
ATOM    763  HB3 ARG A  47      13.941   4.411 -14.838  1.00 87.81           H  
ATOM    764  O   ARG A  47      13.106   2.379 -12.601  1.00 87.81           O  
ATOM    765  CG  ARG A  47      14.693   3.287 -16.514  1.00 87.81           C  
ATOM    766  HG2 ARG A  47      13.994   3.702 -17.240  1.00 87.81           H  
ATOM    767  HG3 ARG A  47      14.915   2.250 -16.764  1.00 87.81           H  
ATOM    768  CD  ARG A  47      15.970   4.108 -16.547  1.00 87.81           C  
ATOM    769  HD2 ARG A  47      16.658   3.701 -15.806  1.00 87.81           H  
ATOM    770  HD3 ARG A  47      15.721   5.137 -16.288  1.00 87.81           H  
ATOM    771  NE  ARG A  47      16.584   4.080 -17.880  1.00 87.81           N  
ATOM    772  HE  ARG A  47      15.998   3.772 -18.643  1.00 87.81           H  
ATOM    773  NH1 ARG A  47      18.625   4.898 -17.229  1.00 87.81           N  
ATOM    774 HH11 ARG A  47      19.609   5.043 -17.402  1.00 87.81           H  
ATOM    775 HH12 ARG A  47      18.273   4.991 -16.287  1.00 87.81           H  
ATOM    776  NH2 ARG A  47      18.296   4.285 -19.353  1.00 87.81           N  
ATOM    777 HH21 ARG A  47      17.685   3.944 -20.082  1.00 87.81           H  
ATOM    778 HH22 ARG A  47      19.255   4.535 -19.546  1.00 87.81           H  
ATOM    779  CZ  ARG A  47      17.829   4.419 -18.144  1.00 87.81           C  
ATOM    780  N   TYR A  48      11.036   2.883 -13.248  1.00 89.43           N  
ATOM    781  H   TYR A  48      10.425   3.138 -14.011  1.00 89.43           H  
ATOM    782  CA  TYR A  48      10.505   2.862 -11.886  1.00 89.43           C  
ATOM    783  HA  TYR A  48      11.341   2.901 -11.188  1.00 89.43           H  
ATOM    784  C   TYR A  48       9.736   1.576 -11.565  1.00 89.43           C  
ATOM    785  CB  TYR A  48       9.704   4.132 -11.603  1.00 89.43           C  
ATOM    786  HB2 TYR A  48       9.070   4.369 -12.458  1.00 89.43           H  
ATOM    787  HB3 TYR A  48       9.051   3.953 -10.748  1.00 89.43           H  
ATOM    788  O   TYR A  48       8.743   1.220 -12.204  1.00 89.43           O  
ATOM    789  CG  TYR A  48      10.592   5.314 -11.267  1.00 89.43           C  
ATOM    790  CD1 TYR A  48      11.054   5.472  -9.948  1.00 89.43           C  
ATOM    791  HD1 TYR A  48      10.785   4.755  -9.187  1.00 89.43           H  
ATOM    792  CD2 TYR A  48      10.976   6.237 -12.258  1.00 89.43           C  
ATOM    793  HD2 TYR A  48      10.649   6.106 -13.279  1.00 89.43           H  
ATOM    794  CE1 TYR A  48      11.883   6.553  -9.608  1.00 89.43           C  
ATOM    795  HE1 TYR A  48      12.243   6.656  -8.595  1.00 89.43           H  
ATOM    796  CE2 TYR A  48      11.798   7.331 -11.918  1.00 89.43           C  
ATOM    797  HE2 TYR A  48      12.104   8.044 -12.670  1.00 89.43           H  
ATOM    798  OH  TYR A  48      13.075   8.524 -10.265  1.00 89.43           O  
ATOM    799  HH  TYR A  48      13.352   8.463  -9.348  1.00 89.43           H  
ATOM    800  CZ  TYR A  48      12.253   7.494 -10.590  1.00 89.43           C  
ATOM    801  N   LYS A  49      10.138   0.897 -10.489  1.00 90.72           N  
ATOM    802  H   LYS A  49      10.953   1.253 -10.011  1.00 90.72           H  
ATOM    803  CA  LYS A  49       9.337  -0.131  -9.825  1.00 90.72           C  
ATOM    804  HA  LYS A  49       8.740  -0.637 -10.584  1.00 90.72           H  
ATOM    805  C   LYS A  49       8.397   0.529  -8.823  1.00 90.72           C  
ATOM    806  CB  LYS A  49      10.254  -1.169  -9.173  1.00 90.72           C  
ATOM    807  HB2 LYS A  49      10.916  -0.679  -8.460  1.00 90.72           H  
ATOM    808  HB3 LYS A  49      10.865  -1.611  -9.960  1.00 90.72           H  
ATOM    809  O   LYS A  49       8.827   1.107  -7.831  1.00 90.72           O  
ATOM    810  CG  LYS A  49       9.459  -2.281  -8.473  1.00 90.72           C  
ATOM    811  HG2 LYS A  49       8.832  -1.853  -7.692  1.00 90.72           H  
ATOM    812  HG3 LYS A  49       8.826  -2.786  -9.202  1.00 90.72           H  
ATOM    813  CD  LYS A  49      10.413  -3.293  -7.835  1.00 90.72           C  
ATOM    814  HD2 LYS A  49      11.041  -3.732  -8.610  1.00 90.72           H  
ATOM    815  HD3 LYS A  49      11.046  -2.770  -7.118  1.00 90.72           H  
ATOM    816  CE  LYS A  49       9.618  -4.390  -7.123  1.00 90.72           C  
ATOM    817  HE2 LYS A  49       8.945  -3.916  -6.409  1.00 90.72           H  
ATOM    818  HE3 LYS A  49       9.017  -4.923  -7.859  1.00 90.72           H  
ATOM    819  NZ  LYS A  49      10.526  -5.324  -6.414  1.00 90.72           N  
ATOM    820  HZ1 LYS A  49      11.065  -4.814  -5.729  1.00 90.72           H  
ATOM    821  HZ2 LYS A  49      11.172  -5.756  -7.060  1.00 90.72           H  
ATOM    822  HZ3 LYS A  49      10.004  -6.040  -5.930  1.00 90.72           H  
ATOM    823  N   ILE A  50       7.099   0.364  -9.052  1.00 92.28           N  
ATOM    824  H   ILE A  50       6.831  -0.019  -9.947  1.00 92.28           H  
ATOM    825  CA  ILE A  50       6.057   0.899  -8.172  1.00 92.28           C  
ATOM    826  HA  ILE A  50       6.464   1.762  -7.643  1.00 92.28           H  
ATOM    827  C   ILE A  50       5.658  -0.138  -7.124  1.00 92.28           C  
ATOM    828  CB  ILE A  50       4.853   1.403  -8.991  1.00 92.28           C  
ATOM    829  HB  ILE A  50       4.365   0.543  -9.449  1.00 92.28           H  
ATOM    830  O   ILE A  50       5.297  -1.270  -7.468  1.00 92.28           O  
ATOM    831  CG1 ILE A  50       5.278   2.350 -10.138  1.00 92.28           C  
ATOM    832 HG12 ILE A  50       5.855   1.790 -10.874  1.00 92.28           H  
ATOM    833 HG13 ILE A  50       4.380   2.696 -10.650  1.00 92.28           H  
ATOM    834  CG2 ILE A  50       3.821   2.089  -8.077  1.00 92.28           C  
ATOM    835 HG21 ILE A  50       3.397   1.373  -7.372  1.00 92.28           H  
ATOM    836 HG22 ILE A  50       4.291   2.897  -7.515  1.00 92.28           H  
ATOM    837 HG23 ILE A  50       3.009   2.501  -8.675  1.00 92.28           H  
ATOM    838  CD1 ILE A  50       6.105   3.574  -9.715  1.00 92.28           C  
ATOM    839 HD11 ILE A  50       5.550   4.186  -9.003  1.00 92.28           H  
ATOM    840 HD12 ILE A  50       7.051   3.266  -9.271  1.00 92.28           H  
ATOM    841 HD13 ILE A  50       6.323   4.178 -10.596  1.00 92.28           H  
ATOM    842  N   MET A  51       5.687   0.258  -5.853  1.00 93.01           N  
ATOM    843  H   MET A  51       6.005   1.197  -5.660  1.00 93.01           H  
ATOM    844  CA  MET A  51       5.146  -0.521  -4.740  1.00 93.01           C  
ATOM    845  HA  MET A  51       4.661  -1.415  -5.131  1.00 93.01           H  
ATOM    846  C   MET A  51       4.082   0.289  -4.014  1.00 93.01           C  
ATOM    847  CB  MET A  51       6.252  -0.981  -3.781  1.00 93.01           C  
ATOM    848  HB2 MET A  51       5.803  -1.568  -2.979  1.00 93.01           H  
ATOM    849  HB3 MET A  51       6.744  -0.113  -3.343  1.00 93.01           H  
ATOM    850  O   MET A  51       4.250   1.481  -3.785  1.00 93.01           O  
ATOM    851  CG  MET A  51       7.287  -1.846  -4.508  1.00 93.01           C  
ATOM    852  HG2 MET A  51       6.760  -2.624  -5.060  1.00 93.01           H  
ATOM    853  HG3 MET A  51       7.815  -1.221  -5.229  1.00 93.01           H  
ATOM    854  SD  MET A  51       8.522  -2.649  -3.455  1.00 93.01           S  
ATOM    855  CE  MET A  51       9.203  -1.182  -2.654  1.00 93.01           C  
ATOM    856  HE1 MET A  51       9.361  -0.387  -3.382  1.00 93.01           H  
ATOM    857  HE2 MET A  51       8.497  -0.833  -1.900  1.00 93.01           H  
ATOM    858  HE3 MET A  51      10.144  -1.440  -2.168  1.00 93.01           H  
ATOM    859  N   VAL A  52       2.980  -0.363  -3.653  1.00 95.09           N  
ATOM    860  H   VAL A  52       2.909  -1.357  -3.817  1.00 95.09           H  
ATOM    861  CA  VAL A  52       1.848   0.284  -2.991  1.00 95.09           C  
ATOM    862  HA  VAL A  52       2.122   1.300  -2.706  1.00 95.09           H  
ATOM    863  C   VAL A  52       1.525  -0.487  -1.726  1.00 95.09           C  
ATOM    864  CB  VAL A  52       0.619   0.382  -3.912  1.00 95.09           C  
ATOM    865  HB  VAL A  52       0.254  -0.620  -4.139  1.00 95.09           H  
ATOM    866  O   VAL A  52       1.347  -1.704  -1.761  1.00 95.09           O  
ATOM    867  CG1 VAL A  52      -0.497   1.172  -3.219  1.00 95.09           C  
ATOM    868 HG11 VAL A  52      -0.121   2.133  -2.869  1.00 95.09           H  
ATOM    869 HG12 VAL A  52      -0.884   0.612  -2.368  1.00 95.09           H  
ATOM    870 HG13 VAL A  52      -1.318   1.344  -3.915  1.00 95.09           H  
ATOM    871  CG2 VAL A  52       0.965   1.076  -5.236  1.00 95.09           C  
ATOM    872 HG21 VAL A  52       0.062   1.167  -5.838  1.00 95.09           H  
ATOM    873 HG22 VAL A  52       1.383   2.064  -5.047  1.00 95.09           H  
ATOM    874 HG23 VAL A  52       1.687   0.483  -5.798  1.00 95.09           H  
ATOM    875  N   HIS A  53       1.451   0.230  -0.615  1.00 94.61           N  
ATOM    876  H   HIS A  53       1.618   1.224  -0.678  1.00 94.61           H  
ATOM    877  CA  HIS A  53       0.979  -0.274   0.661  1.00 94.61           C  
ATOM    878  HA  HIS A  53       0.825  -1.351   0.605  1.00 94.61           H  
ATOM    879  C   HIS A  53      -0.358   0.394   0.980  1.00 94.61           C  
ATOM    880  CB  HIS A  53       2.046   0.004   1.723  1.00 94.61           C  
ATOM    881  HB2 HIS A  53       2.967  -0.509   1.449  1.00 94.61           H  
ATOM    882  HB3 HIS A  53       2.250   1.075   1.755  1.00 94.61           H  
ATOM    883  O   HIS A  53      -0.451   1.619   0.973  1.00 94.61           O  
ATOM    884  CG  HIS A  53       1.633  -0.450   3.095  1.00 94.61           C  
ATOM    885  CD2 HIS A  53       1.487  -1.743   3.520  1.00 94.61           C  
ATOM    886  HD2 HIS A  53       1.660  -2.631   2.930  1.00 94.61           H  
ATOM    887  ND1 HIS A  53       1.306   0.368   4.150  1.00 94.61           N  
ATOM    888  HD1 HIS A  53       1.287   1.378   4.137  1.00 94.61           H  
ATOM    889  CE1 HIS A  53       0.977  -0.415   5.191  1.00 94.61           C  
ATOM    890  HE1 HIS A  53       0.665  -0.057   6.161  1.00 94.61           H  
ATOM    891  NE2 HIS A  53       1.073  -1.711   4.854  1.00 94.61           N  
ATOM    892  N   CYS A  54      -1.391  -0.402   1.248  1.00 95.59           N  
ATOM    893  H   CYS A  54      -1.250  -1.402   1.269  1.00 95.59           H  
ATOM    894  CA  CYS A  54      -2.704   0.088   1.649  1.00 95.59           C  
ATOM    895  HA  CYS A  54      -2.685   1.174   1.741  1.00 95.59           H  
ATOM    896  C   CYS A  54      -3.059  -0.491   3.018  1.00 95.59           C  
ATOM    897  CB  CYS A  54      -3.739  -0.273   0.577  1.00 95.59           C  
ATOM    898  HB2 CYS A  54      -3.797  -1.357   0.475  1.00 95.59           H  
ATOM    899  HB3 CYS A  54      -3.447   0.156  -0.382  1.00 95.59           H  
ATOM    900  O   CYS A  54      -3.114  -1.708   3.194  1.00 95.59           O  
ATOM    901  SG  CYS A  54      -5.374   0.364   1.052  1.00 95.59           S  
ATOM    902  HG  CYS A  54      -5.069   1.664   1.073  1.00 95.59           H  
ATOM    903  N   MET A  55      -3.315   0.393   3.976  1.00 93.86           N  
ATOM    904  H   MET A  55      -3.233   1.375   3.753  1.00 93.86           H  
ATOM    905  CA  MET A  55      -3.818   0.056   5.300  1.00 93.86           C  
ATOM    906  HA  MET A  55      -3.861  -1.027   5.419  1.00 93.86           H  
ATOM    907  C   MET A  55      -5.225   0.624   5.442  1.00 93.86           C  
ATOM    908  CB  MET A  55      -2.862   0.620   6.357  1.00 93.86           C  
ATOM    909  HB2 MET A  55      -1.878   0.168   6.227  1.00 93.86           H  
ATOM    910  HB3 MET A  55      -2.768   1.697   6.220  1.00 93.86           H  
ATOM    911  O   MET A  55      -5.420   1.822   5.262  1.00 93.86           O  
ATOM    912  CG  MET A  55      -3.348   0.345   7.783  1.00 93.86           C  
ATOM    913  HG2 MET A  55      -3.407  -0.732   7.938  1.00 93.86           H  
ATOM    914  HG3 MET A  55      -4.346   0.767   7.908  1.00 93.86           H  
ATOM    915  SD  MET A  55      -2.283   1.064   9.059  1.00 93.86           S  
ATOM    916  CE  MET A  55      -3.262   0.641  10.522  1.00 93.86           C  
ATOM    917  HE1 MET A  55      -4.247   1.103  10.450  1.00 93.86           H  
ATOM    918  HE2 MET A  55      -3.375  -0.441  10.587  1.00 93.86           H  
ATOM    919  HE3 MET A  55      -2.756   1.007  11.415  1.00 93.86           H  
ATOM    920  N   ILE A  56      -6.187  -0.221   5.804  1.00 94.35           N  
ATOM    921  H   ILE A  56      -5.950  -1.188   5.977  1.00 94.35           H  
ATOM    922  CA  ILE A  56      -7.560   0.187   6.113  1.00 94.35           C  
ATOM    923  HA  ILE A  56      -7.644   1.269   6.011  1.00 94.35           H  
ATOM    924  C   ILE A  56      -7.840  -0.173   7.566  1.00 94.35           C  
ATOM    925  CB  ILE A  56      -8.587  -0.450   5.150  1.00 94.35           C  
ATOM    926  HB  ILE A  56      -8.568  -1.530   5.292  1.00 94.35           H  
ATOM    927  O   ILE A  56      -7.467  -1.256   8.019  1.00 94.35           O  
ATOM    928  CG1 ILE A  56      -8.221  -0.146   3.680  1.00 94.35           C  
ATOM    929 HG12 ILE A  56      -7.210  -0.500   3.477  1.00 94.35           H  
ATOM    930 HG13 ILE A  56      -8.244   0.930   3.506  1.00 94.35           H  
ATOM    931  CG2 ILE A  56     -10.007   0.058   5.469  1.00 94.35           C  
ATOM    932 HG21 ILE A  56     -10.736  -0.385   4.790  1.00 94.35           H  
ATOM    933 HG22 ILE A  56     -10.053   1.142   5.370  1.00 94.35           H  
ATOM    934 HG23 ILE A  56     -10.304  -0.226   6.479  1.00 94.35           H  
ATOM    935  CD1 ILE A  56      -9.138  -0.840   2.670  1.00 94.35           C  
ATOM    936 HD11 ILE A  56      -9.274  -1.886   2.942  1.00 94.35           H  
ATOM    937 HD12 ILE A  56     -10.106  -0.341   2.624  1.00 94.35           H  
ATOM    938 HD13 ILE A  56      -8.670  -0.794   1.686  1.00 94.35           H  
ATOM    939  N   GLY A  57      -8.494   0.722   8.295  1.00 93.38           N  
ATOM    940  H   GLY A  57      -8.776   1.589   7.860  1.00 93.38           H  
ATOM    941  CA  GLY A  57      -8.943   0.467   9.657  1.00 93.38           C  
ATOM    942  HA2 GLY A  57      -8.203   0.834  10.369  1.00 93.38           H  
ATOM    943  HA3 GLY A  57      -9.047  -0.606   9.818  1.00 93.38           H  
ATOM    944  C   GLY A  57     -10.284   1.123   9.950  1.00 93.38           C  
ATOM    945  O   GLY A  57     -10.751   1.989   9.216  1.00 93.38           O  
ATOM    946  N   GLU A  58     -10.920   0.681  11.026  1.00 94.21           N  
ATOM    947  H   GLU A  58     -10.510  -0.068  11.565  1.00 94.21           H  
ATOM    948  CA  GLU A  58     -12.229   1.177  11.445  1.00 94.21           C  
ATOM    949  HA  GLU A  58     -12.896   1.211  10.584  1.00 94.21           H  
ATOM    950  C   GLU A  58     -12.118   2.576  12.049  1.00 94.21           C  
ATOM    951  CB  GLU A  58     -12.792   0.202  12.476  1.00 94.21           C  
ATOM    952  HB2 GLU A  58     -12.245   0.307  13.412  1.00 94.21           H  
ATOM    953  HB3 GLU A  58     -12.638  -0.813  12.110  1.00 94.21           H  
ATOM    954  O   GLU A  58     -11.217   2.822  12.843  1.00 94.21           O  
ATOM    955  CG  GLU A  58     -14.286   0.419  12.731  1.00 94.21           C  
ATOM    956  HG2 GLU A  58     -14.826   0.372  11.785  1.00 94.21           H  
ATOM    957  HG3 GLU A  58     -14.438   1.410  13.158  1.00 94.21           H  
ATOM    958  CD  GLU A  58     -14.845  -0.637  13.687  1.00 94.21           C  
ATOM    959  OE1 GLU A  58     -15.993  -0.485  14.163  1.00 94.21           O  
ATOM    960  OE2 GLU A  58     -14.114  -1.563  14.102  1.00 94.21           O  
ATOM    961  N   GLN A  59     -13.043   3.480  11.737  1.00 89.67           N  
ATOM    962  H   GLN A  59     -13.808   3.201  11.140  1.00 89.67           H  
ATOM    963  CA  GLN A  59     -13.117   4.801  12.354  1.00 89.67           C  
ATOM    964  HA  GLN A  59     -12.124   5.081  12.706  1.00 89.67           H  
ATOM    965  C   GLN A  59     -14.055   4.747  13.564  1.00 89.67           C  
ATOM    966  CB  GLN A  59     -13.546   5.845  11.308  1.00 89.67           C  
ATOM    967  HB2 GLN A  59     -14.521   5.570  10.905  1.00 89.67           H  
ATOM    968  HB3 GLN A  59     -12.822   5.844  10.493  1.00 89.67           H  
ATOM    969  O   GLN A  59     -15.268   4.628  13.426  1.00 89.67           O  
ATOM    970  CG  GLN A  59     -13.655   7.271  11.864  1.00 89.67           C  
ATOM    971  HG2 GLN A  59     -14.440   7.315  12.619  1.00 89.67           H  
ATOM    972  HG3 GLN A  59     -13.940   7.941  11.053  1.00 89.67           H  
ATOM    973  CD  GLN A  59     -12.348   7.753  12.477  1.00 89.67           C  
ATOM    974  NE2 GLN A  59     -11.480   8.379  11.715  1.00 89.67           N  
ATOM    975 HE21 GLN A  59     -10.621   8.668  12.160  1.00 89.67           H  
ATOM    976 HE22 GLN A  59     -11.700   8.559  10.746  1.00 89.67           H  
ATOM    977  OE1 GLN A  59     -12.076   7.540  13.648  1.00 89.67           O  
ATOM    978  N   ARG A  60     -13.487   4.847  14.767  1.00 89.49           N  
ATOM    979  H   ARG A  60     -12.480   4.911  14.808  1.00 89.49           H  
ATOM    980  CA  ARG A  60     -14.208   4.880  16.051  1.00 89.49           C  
ATOM    981  HA  ARG A  60     -15.279   4.912  15.853  1.00 89.49           H  
ATOM    982  C   ARG A  60     -13.911   6.152  16.855  1.00 89.49           C  
ATOM    983  CB  ARG A  60     -13.914   3.605  16.862  1.00 89.49           C  
ATOM    984  HB2 ARG A  60     -12.843   3.525  17.050  1.00 89.49           H  
ATOM    985  HB3 ARG A  60     -14.421   3.687  17.824  1.00 89.49           H  
ATOM    986  O   ARG A  60     -14.153   6.189  18.058  1.00 89.49           O  
ATOM    987  CG  ARG A  60     -14.410   2.325  16.180  1.00 89.49           C  
ATOM    988  HG2 ARG A  60     -15.465   2.439  15.929  1.00 89.49           H  
ATOM    989  HG3 ARG A  60     -13.840   2.142  15.269  1.00 89.49           H  
ATOM    990  CD  ARG A  60     -14.236   1.140  17.135  1.00 89.49           C  
ATOM    991  HD2 ARG A  60     -13.172   0.922  17.233  1.00 89.49           H  
ATOM    992  HD3 ARG A  60     -14.639   1.406  18.112  1.00 89.49           H  
ATOM    993  NE  ARG A  60     -14.949  -0.039  16.637  1.00 89.49           N  
ATOM    994  HE  ARG A  60     -15.469   0.065  15.778  1.00 89.49           H  
ATOM    995  NH1 ARG A  60     -14.215  -1.632  18.109  1.00 89.49           N  
ATOM    996 HH11 ARG A  60     -14.187  -2.604  18.385  1.00 89.49           H  
ATOM    997 HH12 ARG A  60     -13.702  -0.910  18.594  1.00 89.49           H  
ATOM    998  NH2 ARG A  60     -15.525  -2.199  16.385  1.00 89.49           N  
ATOM    999 HH21 ARG A  60     -15.329  -3.180  16.521  1.00 89.49           H  
ATOM   1000 HH22 ARG A  60     -15.758  -1.896  15.450  1.00 89.49           H  
ATOM   1001  CZ  ARG A  60     -14.890  -1.285  17.050  1.00 89.49           C  
ATOM   1002  N   GLY A  61     -13.380   7.191  16.207  1.00 82.30           N  
ATOM   1003  H   GLY A  61     -13.158   7.081  15.228  1.00 82.30           H  
ATOM   1004  CA  GLY A  61     -12.997   8.453  16.845  1.00 82.30           C  
ATOM   1005  HA2 GLY A  61     -13.053   9.248  16.102  1.00 82.30           H  
ATOM   1006  HA3 GLY A  61     -13.694   8.686  17.651  1.00 82.30           H  
ATOM   1007  C   GLY A  61     -11.579   8.458  17.423  1.00 82.30           C  
ATOM   1008  O   GLY A  61     -11.216   9.383  18.148  1.00 82.30           O  
ATOM   1009  N   GLN A  62     -10.767   7.444  17.123  1.00 84.32           N  
ATOM   1010  H   GLN A  62     -11.113   6.712  16.519  1.00 84.32           H  
ATOM   1011  CA  GLN A  62      -9.357   7.420  17.493  1.00 84.32           C  
ATOM   1012  HA  GLN A  62      -9.283   7.852  18.491  1.00 84.32           H  
ATOM   1013  C   GLN A  62      -8.511   8.295  16.561  1.00 84.32           C  
ATOM   1014  CB  GLN A  62      -8.816   5.984  17.603  1.00 84.32           C  
ATOM   1015  HB2 GLN A  62      -7.852   6.045  18.108  1.00 84.32           H  
ATOM   1016  HB3 GLN A  62      -9.474   5.398  18.245  1.00 84.32           H  
ATOM   1017  O   GLN A  62      -8.772   8.414  15.365  1.00 84.32           O  
ATOM   1018  CG  GLN A  62      -8.584   5.226  16.287  1.00 84.32           C  
ATOM   1019  HG2 GLN A  62      -7.896   4.409  16.507  1.00 84.32           H  
ATOM   1020  HG3 GLN A  62      -8.093   5.860  15.549  1.00 84.32           H  
ATOM   1021  CD  GLN A  62      -9.829   4.608  15.671  1.00 84.32           C  
ATOM   1022  NE2 GLN A  62      -9.626   3.641  14.819  1.00 84.32           N  
ATOM   1023 HE21 GLN A  62     -10.418   3.291  14.299  1.00 84.32           H  
ATOM   1024 HE22 GLN A  62      -8.687   3.382  14.549  1.00 84.32           H  
ATOM   1025  OE1 GLN A  62     -10.967   4.944  15.950  1.00 84.32           O  
ATOM   1026  N   GLY A  63      -7.433   8.857  17.107  1.00 77.22           N  
ATOM   1027  H   GLY A  63      -7.262   8.716  18.092  1.00 77.22           H  
ATOM   1028  CA  GLY A  63      -6.364   9.428  16.295  1.00 77.22           C  
ATOM   1029  HA2 GLY A  63      -5.758  10.101  16.902  1.00 77.22           H  
ATOM   1030  HA3 GLY A  63      -6.793   9.999  15.472  1.00 77.22           H  
ATOM   1031  C   GLY A  63      -5.464   8.325  15.741  1.00 77.22           C  
ATOM   1032  O   GLY A  63      -5.047   7.435  16.482  1.00 77.22           O  
ATOM   1033  N   LEU A  64      -5.128   8.406  14.455  1.00 77.86           N  
ATOM   1034  H   LEU A  64      -5.526   9.146  13.895  1.00 77.86           H  
ATOM   1035  CA  LEU A  64      -4.121   7.559  13.821  1.00 77.86           C  
ATOM   1036  HA  LEU A  64      -3.672   6.901  14.565  1.00 77.86           H  
ATOM   1037  C   LEU A  64      -3.027   8.435  13.218  1.00 77.86           C  
ATOM   1038  CB  LEU A  64      -4.775   6.694  12.738  1.00 77.86           C  
ATOM   1039  HB2 LEU A  64      -5.194   7.365  11.989  1.00 77.86           H  
ATOM   1040  HB3 LEU A  64      -5.599   6.125  13.169  1.00 77.86           H  
ATOM   1041  O   LEU A  64      -3.312   9.421  12.541  1.00 77.86           O  
ATOM   1042  CG  LEU A  64      -3.786   5.726  12.051  1.00 77.86           C  
ATOM   1043  HG  LEU A  64      -2.816   6.197  11.888  1.00 77.86           H  
ATOM   1044  CD1 LEU A  64      -3.566   4.458  12.875  1.00 77.86           C  
ATOM   1045 HD11 LEU A  64      -2.851   3.812  12.365  1.00 77.86           H  
ATOM   1046 HD12 LEU A  64      -3.173   4.711  13.860  1.00 77.86           H  
ATOM   1047 HD13 LEU A  64      -4.510   3.924  12.988  1.00 77.86           H  
ATOM   1048  CD2 LEU A  64      -4.335   5.380  10.683  1.00 77.86           C  
ATOM   1049 HD21 LEU A  64      -5.411   5.244  10.783  1.00 77.86           H  
ATOM   1050 HD22 LEU A  64      -4.166   6.213  10.000  1.00 77.86           H  
ATOM   1051 HD23 LEU A  64      -3.855   4.488  10.280  1.00 77.86           H  
ATOM   1052  N   ARG A  65      -1.774   8.024  13.412  1.00 76.88           N  
ATOM   1053  H   ARG A  65      -1.623   7.205  13.982  1.00 76.88           H  
ATOM   1054  CA  ARG A  65      -0.639   8.534  12.649  1.00 76.88           C  
ATOM   1055  HA  ARG A  65      -1.007   9.123  11.809  1.00 76.88           H  
ATOM   1056  C   ARG A  65       0.142   7.357  12.086  1.00 76.88           C  
ATOM   1057  CB  ARG A  65       0.202   9.449  13.544  1.00 76.88           C  
ATOM   1058  HB2 ARG A  65       0.666   8.866  14.340  1.00 76.88           H  
ATOM   1059  HB3 ARG A  65      -0.454  10.194  13.995  1.00 76.88           H  
ATOM   1060  O   ARG A  65       0.720   6.586  12.848  1.00 76.88           O  
ATOM   1061  CG  ARG A  65       1.281  10.171  12.732  1.00 76.88           C  
ATOM   1062  HG2 ARG A  65       0.813  10.712  11.909  1.00 76.88           H  
ATOM   1063  HG3 ARG A  65       1.988   9.447  12.328  1.00 76.88           H  
ATOM   1064  CD  ARG A  65       2.021  11.161  13.631  1.00 76.88           C  
ATOM   1065  HD2 ARG A  65       2.502  10.603  14.434  1.00 76.88           H  
ATOM   1066  HD3 ARG A  65       1.299  11.856  14.061  1.00 76.88           H  
ATOM   1067  NE  ARG A  65       3.027  11.914  12.864  1.00 76.88           N  
ATOM   1068  HE  ARG A  65       2.959  11.849  11.858  1.00 76.88           H  
ATOM   1069  NH1 ARG A  65       4.191  12.770  14.646  1.00 76.88           N  
ATOM   1070 HH11 ARG A  65       3.553  12.293  15.267  1.00 76.88           H  
ATOM   1071 HH12 ARG A  65       4.932  13.354  15.007  1.00 76.88           H  
ATOM   1072  NH2 ARG A  65       4.816  13.283  12.561  1.00 76.88           N  
ATOM   1073 HH21 ARG A  65       5.562  13.857  12.927  1.00 76.88           H  
ATOM   1074 HH22 ARG A  65       4.691  13.207  11.562  1.00 76.88           H  
ATOM   1075  CZ  ARG A  65       4.003  12.650  13.359  1.00 76.88           C  
ATOM   1076  N   ALA A  66       0.146   7.235  10.766  1.00 78.13           N  
ATOM   1077  H   ALA A  66      -0.340   7.920  10.205  1.00 78.13           H  
ATOM   1078  CA  ALA A  66       1.057   6.352  10.062  1.00 78.13           C  
ATOM   1079  HA  ALA A  66       1.293   5.495  10.693  1.00 78.13           H  
ATOM   1080  C   ALA A  66       2.360   7.103   9.768  1.00 78.13           C  
ATOM   1081  CB  ALA A  66       0.372   5.824   8.802  1.00 78.13           C  
ATOM   1082  HB1 ALA A  66       1.033   5.132   8.279  1.00 78.13           H  
ATOM   1083  HB2 ALA A  66      -0.553   5.308   9.061  1.00 78.13           H  
ATOM   1084  HB3 ALA A  66       0.151   6.657   8.135  1.00 78.13           H  
ATOM   1085  O   ALA A  66       2.406   8.333   9.716  1.00 78.13           O  
ATOM   1086  N   GLY A  67       3.443   6.352   9.653  1.00 79.40           N  
ATOM   1087  H   GLY A  67       3.348   5.348   9.702  1.00 79.40           H  
ATOM   1088  CA  GLY A  67       4.733   6.870   9.247  1.00 79.40           C  
ATOM   1089  HA2 GLY A  67       4.596   7.629   8.477  1.00 79.40           H  
ATOM   1090  HA3 GLY A  67       5.254   7.307  10.098  1.00 79.40           H  
ATOM   1091  C   GLY A  67       5.549   5.725   8.688  1.00 79.40           C  
ATOM   1092  O   GLY A  67       5.479   4.598   9.179  1.00 79.40           O  
ATOM   1093  N   CYS A  68       6.324   6.012   7.660  1.00 78.66           N  
ATOM   1094  H   CYS A  68       6.324   6.949   7.282  1.00 78.66           H  
ATOM   1095  CA  CYS A  68       7.233   5.065   7.045  1.00 78.66           C  
ATOM   1096  HA  CYS A  68       7.242   4.143   7.626  1.00 78.66           H  
ATOM   1097  C   CYS A  68       8.659   5.622   7.107  1.00 78.66           C  
ATOM   1098  CB  CYS A  68       6.726   4.699   5.640  1.00 78.66           C  
ATOM   1099  HB2 CYS A  68       7.523   4.217   5.072  1.00 78.66           H  
ATOM   1100  HB3 CYS A  68       5.898   3.996   5.731  1.00 78.66           H  
ATOM   1101  O   CYS A  68       8.880   6.828   7.208  1.00 78.66           O  
ATOM   1102  SG  CYS A  68       6.129   6.152   4.729  1.00 78.66           S  
ATOM   1103  HG  CYS A  68       4.937   6.290   5.317  1.00 78.66           H  
ATOM   1104  N   LYS A  69       9.637   4.717   7.113  1.00 78.13           N  
ATOM   1105  H   LYS A  69       9.385   3.745   7.004  1.00 78.13           H  
ATOM   1106  CA  LYS A  69      11.054   5.044   6.952  1.00 78.13           C  
ATOM   1107  HA  LYS A  69      11.183   6.116   6.804  1.00 78.13           H  
ATOM   1108  C   LYS A  69      11.531   4.340   5.695  1.00 78.13           C  
ATOM   1109  CB  LYS A  69      11.874   4.596   8.173  1.00 78.13           C  
ATOM   1110  HB2 LYS A  69      12.930   4.718   7.931  1.00 78.13           H  
ATOM   1111  HB3 LYS A  69      11.691   3.539   8.362  1.00 78.13           H  
ATOM   1112  O   LYS A  69      11.329   3.132   5.583  1.00 78.13           O  
ATOM   1113  CG  LYS A  69      11.564   5.406   9.439  1.00 78.13           C  
ATOM   1114  HG2 LYS A  69      11.708   6.466   9.231  1.00 78.13           H  
ATOM   1115  HG3 LYS A  69      10.530   5.240   9.739  1.00 78.13           H  
ATOM   1116  CD  LYS A  69      12.502   4.978  10.576  1.00 78.13           C  
ATOM   1117  HD2 LYS A  69      13.534   5.121  10.252  1.00 78.13           H  
ATOM   1118  HD3 LYS A  69      12.340   3.923  10.793  1.00 78.13           H  
ATOM   1119  CE  LYS A  69      12.236   5.816  11.830  1.00 78.13           C  
ATOM   1120  HE2 LYS A  69      11.205   5.655  12.142  1.00 78.13           H  
ATOM   1121  HE3 LYS A  69      12.345   6.868  11.567  1.00 78.13           H  
ATOM   1122  NZ  LYS A  69      13.175   5.460  12.923  1.00 78.13           N  
ATOM   1123  HZ1 LYS A  69      13.073   4.486  13.171  1.00 78.13           H  
ATOM   1124  HZ2 LYS A  69      12.998   6.027  13.740  1.00 78.13           H  
ATOM   1125  HZ3 LYS A  69      14.127   5.617  12.625  1.00 78.13           H  
ATOM   1126  N   MET A  70      12.156   5.073   4.783  1.00 72.35           N  
ATOM   1127  H   MET A  70      12.257   6.069   4.919  1.00 72.35           H  
ATOM   1128  CA  MET A  70      12.838   4.490   3.631  1.00 72.35           C  
ATOM   1129  HA  MET A  70      12.557   3.441   3.543  1.00 72.35           H  
ATOM   1130  C   MET A  70      14.343   4.548   3.865  1.00 72.35           C  
ATOM   1131  CB  MET A  70      12.451   5.155   2.300  1.00 72.35           C  
ATOM   1132  HB2 MET A  70      12.948   6.121   2.205  1.00 72.35           H  
ATOM   1133  HB3 MET A  70      12.811   4.519   1.490  1.00 72.35           H  
ATOM   1134  O   MET A  70      14.856   5.516   4.424  1.00 72.35           O  
ATOM   1135  CG  MET A  70      10.944   5.341   2.129  1.00 72.35           C  
ATOM   1136  HG2 MET A  70      10.415   4.542   2.648  1.00 72.35           H  
ATOM   1137  HG3 MET A  70      10.697   5.288   1.069  1.00 72.35           H  
ATOM   1138  SD  MET A  70      10.418   6.951   2.742  1.00 72.35           S  
ATOM   1139  CE  MET A  70       8.684   6.606   3.017  1.00 72.35           C  
ATOM   1140  HE1 MET A  70       8.600   5.717   3.641  1.00 72.35           H  
ATOM   1141  HE2 MET A  70       8.178   6.441   2.066  1.00 72.35           H  
ATOM   1142  HE3 MET A  70       8.237   7.455   3.536  1.00 72.35           H  
ATOM   1143  N   PHE A  71      15.031   3.491   3.449  1.00 72.51           N  
ATOM   1144  H   PHE A  71      14.528   2.756   2.972  1.00 72.51           H  
ATOM   1145  CA  PHE A  71      16.493   3.382   3.470  1.00 72.51           C  
ATOM   1146  HA  PHE A  71      16.925   4.318   3.824  1.00 72.51           H  
ATOM   1147  C   PHE A  71      17.032   3.174   2.048  1.00 72.51           C  
ATOM   1148  CB  PHE A  71      16.923   2.255   4.422  1.00 72.51           C  
ATOM   1149  HB2 PHE A  71      18.004   2.136   4.357  1.00 72.51           H  
ATOM   1150  HB3 PHE A  71      16.476   1.319   4.086  1.00 72.51           H  
ATOM   1151  O   PHE A  71      18.011   2.458   1.856  1.00 72.51           O  
ATOM   1152  CG  PHE A  71      16.586   2.477   5.880  1.00 72.51           C  
ATOM   1153  CD1 PHE A  71      17.425   3.279   6.675  1.00 72.51           C  
ATOM   1154  HD1 PHE A  71      18.283   3.763   6.231  1.00 72.51           H  
ATOM   1155  CD2 PHE A  71      15.465   1.852   6.455  1.00 72.51           C  
ATOM   1156  HD2 PHE A  71      14.819   1.239   5.845  1.00 72.51           H  
ATOM   1157  CE1 PHE A  71      17.154   3.444   8.044  1.00 72.51           C  
ATOM   1158  HE1 PHE A  71      17.809   4.055   8.648  1.00 72.51           H  
ATOM   1159  CE2 PHE A  71      15.191   2.017   7.825  1.00 72.51           C  
ATOM   1160  HE2 PHE A  71      14.334   1.525   8.261  1.00 72.51           H  
ATOM   1161  CZ  PHE A  71      16.040   2.808   8.621  1.00 72.51           C  
ATOM   1162  HZ  PHE A  71      15.841   2.922   9.676  1.00 72.51           H  
ATOM   1163  N   TRP A  72      16.326   3.712   1.055  1.00 83.57           N  
ATOM   1164  H   TRP A  72      15.595   4.373   1.274  1.00 83.57           H  
ATOM   1165  CA  TRP A  72      16.695   3.591  -0.351  1.00 83.57           C  
ATOM   1166  HA  TRP A  72      17.427   2.792  -0.471  1.00 83.57           H  
ATOM   1167  C   TRP A  72      17.394   4.859  -0.850  1.00 83.57           C  
ATOM   1168  CB  TRP A  72      15.474   3.189  -1.168  1.00 83.57           C  
ATOM   1169  HB2 TRP A  72      15.864   2.803  -2.110  1.00 83.57           H  
ATOM   1170  HB3 TRP A  72      14.859   4.068  -1.360  1.00 83.57           H  
ATOM   1171  O   TRP A  72      17.764   5.711  -0.039  1.00 83.57           O  
ATOM   1172  CG  TRP A  72      14.616   2.083  -0.653  1.00 83.57           C  
ATOM   1173  CD1 TRP A  72      15.045   0.914  -0.134  1.00 83.57           C  
ATOM   1174  HD1 TRP A  72      16.086   0.667   0.014  1.00 83.57           H  
ATOM   1175  CD2 TRP A  72      13.175   1.972  -0.753  1.00 83.57           C  
ATOM   1176  CE2 TRP A  72      12.788   0.661  -0.349  1.00 83.57           C  
ATOM   1177  CE3 TRP A  72      12.172   2.833  -1.223  1.00 83.57           C  
ATOM   1178  HE3 TRP A  72      12.443   3.820  -1.568  1.00 83.57           H  
ATOM   1179  NE1 TRP A  72      13.965   0.077   0.073  1.00 83.57           N  
ATOM   1180  HE1 TRP A  72      14.062  -0.874   0.398  1.00 83.57           H  
ATOM   1181  CH2 TRP A  72      10.475   1.113  -0.881  1.00 83.57           C  
ATOM   1182  HH2 TRP A  72       9.429   0.843  -0.880  1.00 83.57           H  
ATOM   1183  CZ2 TRP A  72      11.457   0.222  -0.408  1.00 83.57           C  
ATOM   1184  HZ2 TRP A  72      11.189  -0.766  -0.064  1.00 83.57           H  
ATOM   1185  CZ3 TRP A  72      10.845   2.403  -1.297  1.00 83.57           C  
ATOM   1186  HZ3 TRP A  72      10.117   3.123  -1.641  1.00 83.57           H  
ATOM   1187  N   ASP A  73      17.648   4.941  -2.152  1.00 84.22           N  
ATOM   1188  H   ASP A  73      17.114   4.377  -2.797  1.00 84.22           H  
ATOM   1189  CA  ASP A  73      18.448   6.006  -2.746  1.00 84.22           C  
ATOM   1190  HA  ASP A  73      19.361   6.143  -2.166  1.00 84.22           H  
ATOM   1191  C   ASP A  73      17.667   7.327  -2.735  1.00 84.22           C  
ATOM   1192  CB  ASP A  73      18.855   5.563  -4.155  1.00 84.22           C  
ATOM   1193  HB2 ASP A  73      17.959   5.417  -4.760  1.00 84.22           H  
ATOM   1194  HB3 ASP A  73      19.370   4.605  -4.081  1.00 84.22           H  
ATOM   1195  O   ASP A  73      16.683   7.487  -3.450  1.00 84.22           O  
ATOM   1196  CG  ASP A  73      19.775   6.552  -4.864  1.00 84.22           C  
ATOM   1197  OD1 ASP A  73      19.910   7.699  -4.388  1.00 84.22           O  
ATOM   1198  OD2 ASP A  73      20.335   6.133  -5.901  1.00 84.22           O  
ATOM   1199  N   SER A  74      18.104   8.286  -1.916  1.00 84.64           N  
ATOM   1200  H   SER A  74      18.971   8.141  -1.418  1.00 84.64           H  
ATOM   1201  CA  SER A  74      17.424   9.576  -1.758  1.00 84.64           C  
ATOM   1202  HA  SER A  74      16.376   9.388  -1.525  1.00 84.64           H  
ATOM   1203  C   SER A  74      17.442  10.453  -3.008  1.00 84.64           C  
ATOM   1204  CB  SER A  74      18.050  10.362  -0.603  1.00 84.64           C  
ATOM   1205  HB2 SER A  74      17.867   9.822   0.326  1.00 84.64           H  
ATOM   1206  HB3 SER A  74      17.573  11.339  -0.532  1.00 84.64           H  
ATOM   1207  O   SER A  74      16.686  11.421  -3.061  1.00 84.64           O  
ATOM   1208  OG  SER A  74      19.450  10.532  -0.768  1.00 84.64           O  
ATOM   1209  HG  SER A  74      19.620  10.920  -1.629  1.00 84.64           H  
ATOM   1210  N   ASP A  75      18.315  10.156  -3.974  1.00 83.61           N  
ATOM   1211  H   ASP A  75      18.894   9.332  -3.893  1.00 83.61           H  
ATOM   1212  CA  ASP A  75      18.450  10.951  -5.193  1.00 83.61           C  
ATOM   1213  HA  ASP A  75      18.210  11.992  -4.974  1.00 83.61           H  
ATOM   1214  C   ASP A  75      17.482  10.486  -6.287  1.00 83.61           C  
ATOM   1215  CB  ASP A  75      19.907  10.898  -5.690  1.00 83.61           C  
ATOM   1216  HB2 ASP A  75      19.964  11.430  -6.639  1.00 83.61           H  
ATOM   1217  HB3 ASP A  75      20.187   9.862  -5.878  1.00 83.61           H  
ATOM   1218  O   ASP A  75      17.141  11.264  -7.181  1.00 83.61           O  
ATOM   1219  CG  ASP A  75      20.924  11.541  -4.732  1.00 83.61           C  
ATOM   1220  OD1 ASP A  75      20.522  12.382  -3.891  1.00 83.61           O  
ATOM   1221  OD2 ASP A  75      22.133  11.246  -4.879  1.00 83.61           O  
ATOM   1222  N   THR A  76      17.037   9.226  -6.234  1.00 85.14           N  
ATOM   1223  H   THR A  76      17.324   8.655  -5.452  1.00 85.14           H  
ATOM   1224  CA  THR A  76      16.247   8.608  -7.309  1.00 85.14           C  
ATOM   1225  HA  THR A  76      15.995   9.370  -8.046  1.00 85.14           H  
ATOM   1226  C   THR A  76      14.908   8.036  -6.855  1.00 85.14           C  
ATOM   1227  CB  THR A  76      17.059   7.535  -8.048  1.00 85.14           C  
ATOM   1228  HB  THR A  76      16.423   7.122  -8.830  1.00 85.14           H  
ATOM   1229  O   THR A  76      13.958   8.062  -7.644  1.00 85.14           O  
ATOM   1230  CG2 THR A  76      18.309   8.090  -8.724  1.00 85.14           C  
ATOM   1231 HG21 THR A  76      19.031   8.421  -7.978  1.00 85.14           H  
ATOM   1232 HG22 THR A  76      18.036   8.933  -9.359  1.00 85.14           H  
ATOM   1233 HG23 THR A  76      18.760   7.311  -9.339  1.00 85.14           H  
ATOM   1234  OG1 THR A  76      17.482   6.498  -7.200  1.00 85.14           O  
ATOM   1235  HG1 THR A  76      18.358   6.713  -6.870  1.00 85.14           H  
ATOM   1236  N   ASP A  77      14.801   7.577  -5.607  1.00 88.53           N  
ATOM   1237  H   ASP A  77      15.605   7.621  -4.998  1.00 88.53           H  
ATOM   1238  CA  ASP A  77      13.590   6.990  -5.045  1.00 88.53           C  
ATOM   1239  HA  ASP A  77      13.003   6.572  -5.863  1.00 88.53           H  
ATOM   1240  C   ASP A  77      12.739   8.045  -4.332  1.00 88.53           C  
ATOM   1241  CB  ASP A  77      13.933   5.838  -4.087  1.00 88.53           C  
ATOM   1242  HB2 ASP A  77      13.001   5.393  -3.737  1.00 88.53           H  
ATOM   1243  HB3 ASP A  77      14.452   6.231  -3.213  1.00 88.53           H  
ATOM   1244  O   ASP A  77      13.245   8.893  -3.598  1.00 88.53           O  
ATOM   1245  CG  ASP A  77      14.776   4.737  -4.732  1.00 88.53           C  
ATOM   1246  OD1 ASP A  77      14.560   4.449  -5.926  1.00 88.53           O  
ATOM   1247  OD2 ASP A  77      15.536   4.068  -3.998  1.00 88.53           O  
ATOM   1248  N   ASP A  78      11.420   7.961  -4.495  1.00 88.97           N  
ATOM   1249  H   ASP A  78      11.056   7.197  -5.047  1.00 88.97           H  
ATOM   1250  CA  ASP A  78      10.479   8.870  -3.837  1.00 88.97           C  
ATOM   1251  HA  ASP A  78      10.964   9.285  -2.953  1.00 88.97           H  
ATOM   1252  C   ASP A  78       9.235   8.118  -3.347  1.00 88.97           C  
ATOM   1253  CB  ASP A  78      10.135  10.054  -4.768  1.00 88.97           C  
ATOM   1254  HB2 ASP A  78       9.457   9.706  -5.547  1.00 88.97           H  
ATOM   1255  HB3 ASP A  78      11.050  10.397  -5.250  1.00 88.97           H  
ATOM   1256  O   ASP A  78       8.950   6.979  -3.741  1.00 88.97           O  
ATOM   1257  CG  ASP A  78       9.512  11.264  -4.046  1.00 88.97           C  
ATOM   1258  OD1 ASP A  78       9.516  11.285  -2.792  1.00 88.97           O  
ATOM   1259  OD2 ASP A  78       8.979  12.149  -4.755  1.00 88.97           O  
ATOM   1260  N   TYR A  79       8.472   8.751  -2.463  1.00 90.67           N  
ATOM   1261  H   TYR A  79       8.708   9.708  -2.247  1.00 90.67           H  
ATOM   1262  CA  TYR A  79       7.214   8.222  -1.969  1.00 90.67           C  
ATOM   1263  HA  TYR A  79       6.831   7.529  -2.718  1.00 90.67           H  
ATOM   1264  C   TYR A  79       6.173   9.321  -1.791  1.00 90.67           C  
ATOM   1265  CB  TYR A  79       7.431   7.455  -0.658  1.00 90.67           C  
ATOM   1266  HB2 TYR A  79       8.324   6.837  -0.743  1.00 90.67           H  
ATOM   1267  HB3 TYR A  79       6.588   6.780  -0.505  1.00 90.67           H  
ATOM   1268  O   TYR A  79       6.475  10.489  -1.560  1.00 90.67           O  
ATOM   1269  CG  TYR A  79       7.556   8.350   0.558  1.00 90.67           C  
ATOM   1270  CD1 TYR A  79       8.763   9.031   0.800  1.00 90.67           C  
ATOM   1271  HD1 TYR A  79       9.584   8.939   0.104  1.00 90.67           H  
ATOM   1272  CD2 TYR A  79       6.468   8.504   1.442  1.00 90.67           C  
ATOM   1273  HD2 TYR A  79       5.538   7.991   1.246  1.00 90.67           H  
ATOM   1274  CE1 TYR A  79       8.898   9.845   1.938  1.00 90.67           C  
ATOM   1275  HE1 TYR A  79       9.831  10.362   2.109  1.00 90.67           H  
ATOM   1276  CE2 TYR A  79       6.598   9.321   2.582  1.00 90.67           C  
ATOM   1277  HE2 TYR A  79       5.775   9.438   3.273  1.00 90.67           H  
ATOM   1278  OH  TYR A  79       7.968  10.746   3.949  1.00 90.67           O  
ATOM   1279  HH  TYR A  79       8.836  11.156   3.939  1.00 90.67           H  
ATOM   1280  CZ  TYR A  79       7.818   9.984   2.835  1.00 90.67           C  
ATOM   1281  N   PHE A  80       4.907   8.924  -1.806  1.00 90.09           N  
ATOM   1282  H   PHE A  80       4.711   7.948  -1.978  1.00 90.09           H  
ATOM   1283  CA  PHE A  80       3.843   9.776  -1.298  1.00 90.09           C  
ATOM   1284  HA  PHE A  80       4.289  10.521  -0.640  1.00 90.09           H  
ATOM   1285  C   PHE A  80       2.868   8.978  -0.444  1.00 90.09           C  
ATOM   1286  CB  PHE A  80       3.148  10.535  -2.435  1.00 90.09           C  
ATOM   1287  HB2 PHE A  80       3.902  10.948  -3.104  1.00 90.09           H  
ATOM   1288  HB3 PHE A  80       2.611  11.378  -2.001  1.00 90.09           H  
ATOM   1289  O   PHE A  80       2.694   7.769  -0.612  1.00 90.09           O  
ATOM   1290  CG  PHE A  80       2.163   9.707  -3.225  1.00 90.09           C  
ATOM   1291  CD1 PHE A  80       2.594   9.035  -4.379  1.00 90.09           C  
ATOM   1292  HD1 PHE A  80       3.624   9.107  -4.695  1.00 90.09           H  
ATOM   1293  CD2 PHE A  80       0.825   9.596  -2.795  1.00 90.09           C  
ATOM   1294  HD2 PHE A  80       0.496  10.102  -1.899  1.00 90.09           H  
ATOM   1295  CE1 PHE A  80       1.682   8.266  -5.111  1.00 90.09           C  
ATOM   1296  HE1 PHE A  80       2.026   7.734  -5.986  1.00 90.09           H  
ATOM   1297  CE2 PHE A  80      -0.079   8.794  -3.508  1.00 90.09           C  
ATOM   1298  HE2 PHE A  80      -1.096   8.680  -3.163  1.00 90.09           H  
ATOM   1299  CZ  PHE A  80       0.360   8.132  -4.665  1.00 90.09           C  
ATOM   1300  HZ  PHE A  80      -0.308   7.498  -5.230  1.00 90.09           H  
ATOM   1301  N   GLU A  81       2.211   9.686   0.465  1.00 92.09           N  
ATOM   1302  H   GLU A  81       2.394  10.677   0.536  1.00 92.09           H  
ATOM   1303  CA  GLU A  81       1.145   9.159   1.304  1.00 92.09           C  
ATOM   1304  HA  GLU A  81       0.970   8.113   1.054  1.00 92.09           H  
ATOM   1305  C   GLU A  81      -0.146   9.934   1.035  1.00 92.09           C  
ATOM   1306  CB  GLU A  81       1.574   9.219   2.776  1.00 92.09           C  
ATOM   1307  HB2 GLU A  81       2.536   8.716   2.881  1.00 92.09           H  
ATOM   1308  HB3 GLU A  81       1.696  10.261   3.073  1.00 92.09           H  
ATOM   1309  O   GLU A  81      -0.138  11.164   0.924  1.00 92.09           O  
ATOM   1310  CG  GLU A  81       0.567   8.536   3.708  1.00 92.09           C  
ATOM   1311  HG2 GLU A  81       0.457   7.494   3.407  1.00 92.09           H  
ATOM   1312  HG3 GLU A  81      -0.407   9.018   3.617  1.00 92.09           H  
ATOM   1313  CD  GLU A  81       1.034   8.615   5.166  1.00 92.09           C  
ATOM   1314  OE1 GLU A  81       0.786   9.664   5.803  1.00 92.09           O  
ATOM   1315  OE2 GLU A  81       1.640   7.622   5.636  1.00 92.09           O  
ATOM   1316  N   GLU A  82      -1.251   9.202   0.934  1.00 93.14           N  
ATOM   1317  H   GLU A  82      -1.170   8.197   1.001  1.00 93.14           H  
ATOM   1318  CA  GLU A  82      -2.596   9.754   0.863  1.00 93.14           C  
ATOM   1319  HA  GLU A  82      -2.541  10.826   1.054  1.00 93.14           H  
ATOM   1320  C   GLU A  82      -3.464   9.125   1.956  1.00 93.14           C  
ATOM   1321  CB  GLU A  82      -3.170   9.562  -0.550  1.00 93.14           C  
ATOM   1322  HB2 GLU A  82      -2.464   9.961  -1.278  1.00 93.14           H  
ATOM   1323  HB3 GLU A  82      -3.281   8.496  -0.746  1.00 93.14           H  
ATOM   1324  O   GLU A  82      -3.525   7.900   2.104  1.00 93.14           O  
ATOM   1325  CG  GLU A  82      -4.530  10.245  -0.765  1.00 93.14           C  
ATOM   1326  HG2 GLU A  82      -5.258   9.785  -0.096  1.00 93.14           H  
ATOM   1327  HG3 GLU A  82      -4.855  10.035  -1.784  1.00 93.14           H  
ATOM   1328  CD  GLU A  82      -4.536  11.774  -0.555  1.00 93.14           C  
ATOM   1329  OE1 GLU A  82      -5.641  12.289  -0.259  1.00 93.14           O  
ATOM   1330  OE2 GLU A  82      -3.477  12.440  -0.693  1.00 93.14           O  
ATOM   1331  N   VAL A  83      -4.134   9.986   2.724  1.00 92.86           N  
ATOM   1332  H   VAL A  83      -4.074  10.970   2.506  1.00 92.86           H  
ATOM   1333  CA  VAL A  83      -5.026   9.593   3.816  1.00 92.86           C  
ATOM   1334  HA  VAL A  83      -4.976   8.512   3.941  1.00 92.86           H  
ATOM   1335  C   VAL A  83      -6.455   9.958   3.441  1.00 92.86           C  
ATOM   1336  CB  VAL A  83      -4.613  10.222   5.160  1.00 92.86           C  
ATOM   1337  HB  VAL A  83      -4.671  11.308   5.086  1.00 92.86           H  
ATOM   1338  O   VAL A  83      -6.767  11.111   3.131  1.00 92.86           O  
ATOM   1339  CG1 VAL A  83      -5.539   9.758   6.294  1.00 92.86           C  
ATOM   1340 HG11 VAL A  83      -5.552   8.669   6.345  1.00 92.86           H  
ATOM   1341 HG12 VAL A  83      -6.551  10.123   6.123  1.00 92.86           H  
ATOM   1342 HG13 VAL A  83      -5.189  10.159   7.245  1.00 92.86           H  
ATOM   1343  CG2 VAL A  83      -3.176   9.838   5.539  1.00 92.86           C  
ATOM   1344 HG21 VAL A  83      -2.917  10.250   6.514  1.00 92.86           H  
ATOM   1345 HG22 VAL A  83      -2.471  10.235   4.809  1.00 92.86           H  
ATOM   1346 HG23 VAL A  83      -3.072   8.753   5.567  1.00 92.86           H  
ATOM   1347  N   TYR A  84      -7.337   8.970   3.509  1.00 93.62           N  
ATOM   1348  H   TYR A  84      -7.009   8.055   3.782  1.00 93.62           H  
ATOM   1349  CA  TYR A  84      -8.758   9.119   3.237  1.00 93.62           C  
ATOM   1350  HA  TYR A  84      -8.993  10.172   3.080  1.00 93.62           H  
ATOM   1351  C   TYR A  84      -9.564   8.636   4.440  1.00 93.62           C  
ATOM   1352  CB  TYR A  84      -9.087   8.377   1.944  1.00 93.62           C  
ATOM   1353  HB2 TYR A  84      -8.855   7.319   2.066  1.00 93.62           H  
ATOM   1354  HB3 TYR A  84      -8.455   8.773   1.150  1.00 93.62           H  
ATOM   1355  O   TYR A  84      -9.288   7.577   4.997  1.00 93.62           O  
ATOM   1356  CG  TYR A  84     -10.524   8.535   1.518  1.00 93.62           C  
ATOM   1357  CD1 TYR A  84     -11.434   7.493   1.749  1.00 93.62           C  
ATOM   1358  HD1 TYR A  84     -11.117   6.577   2.226  1.00 93.62           H  
ATOM   1359  CD2 TYR A  84     -10.949   9.725   0.897  1.00 93.62           C  
ATOM   1360  HD2 TYR A  84     -10.230  10.505   0.694  1.00 93.62           H  
ATOM   1361  CE1 TYR A  84     -12.762   7.639   1.329  1.00 93.62           C  
ATOM   1362  HE1 TYR A  84     -13.477   6.841   1.467  1.00 93.62           H  
ATOM   1363  CE2 TYR A  84     -12.298   9.892   0.519  1.00 93.62           C  
ATOM   1364  HE2 TYR A  84     -12.643  10.798   0.043  1.00 93.62           H  
ATOM   1365  OH  TYR A  84     -14.501   8.843   0.355  1.00 93.62           O  
ATOM   1366  HH  TYR A  84     -14.940   9.650   0.076  1.00 93.62           H  
ATOM   1367  CZ  TYR A  84     -13.202   8.828   0.725  1.00 93.62           C  
ATOM   1368  N   VAL A  85     -10.532   9.435   4.882  1.00 92.37           N  
ATOM   1369  H   VAL A  85     -10.801  10.236   4.330  1.00 92.37           H  
ATOM   1370  CA  VAL A  85     -11.306   9.175   6.101  1.00 92.37           C  
ATOM   1371  HA  VAL A  85     -11.149   8.147   6.428  1.00 92.37           H  
ATOM   1372  C   VAL A  85     -12.780   9.335   5.777  1.00 92.37           C  
ATOM   1373  CB  VAL A  85     -10.894  10.111   7.257  1.00 92.37           C  
ATOM   1374  HB  VAL A  85     -11.111  11.144   6.985  1.00 92.37           H  
ATOM   1375  O   VAL A  85     -13.182  10.374   5.259  1.00 92.37           O  
ATOM   1376  CG1 VAL A  85     -11.659   9.769   8.542  1.00 92.37           C  
ATOM   1377 HG11 VAL A  85     -12.721   9.971   8.406  1.00 92.37           H  
ATOM   1378 HG12 VAL A  85     -11.301  10.386   9.366  1.00 92.37           H  
ATOM   1379 HG13 VAL A  85     -11.528   8.713   8.778  1.00 92.37           H  
ATOM   1380  CG2 VAL A  85      -9.394  10.006   7.570  1.00 92.37           C  
ATOM   1381 HG21 VAL A  85      -9.127   8.969   7.777  1.00 92.37           H  
ATOM   1382 HG22 VAL A  85      -8.815  10.361   6.718  1.00 92.37           H  
ATOM   1383 HG23 VAL A  85      -9.146  10.625   8.431  1.00 92.37           H  
ATOM   1384  N   THR A  86     -13.568   8.322   6.117  1.00 92.70           N  
ATOM   1385  H   THR A  86     -13.161   7.510   6.560  1.00 92.70           H  
ATOM   1386  CA  THR A  86     -15.030   8.345   6.047  1.00 92.70           C  
ATOM   1387  HA  THR A  86     -15.360   9.282   5.599  1.00 92.70           H  
ATOM   1388  C   THR A  86     -15.616   8.278   7.455  1.00 92.70           C  
ATOM   1389  CB  THR A  86     -15.575   7.207   5.164  1.00 92.70           C  
ATOM   1390  HB  THR A  86     -16.639   7.378   4.999  1.00 92.70           H  
ATOM   1391  O   THR A  86     -14.896   8.287   8.457  1.00 92.70           O  
ATOM   1392  CG2 THR A  86     -14.894   7.154   3.805  1.00 92.70           C  
ATOM   1393 HG21 THR A  86     -15.465   6.503   3.143  1.00 92.70           H  
ATOM   1394 HG22 THR A  86     -14.875   8.151   3.364  1.00 92.70           H  
ATOM   1395 HG23 THR A  86     -13.876   6.776   3.901  1.00 92.70           H  
ATOM   1396  OG1 THR A  86     -15.421   5.950   5.787  1.00 92.70           O  
ATOM   1397  HG1 THR A  86     -15.638   5.302   5.113  1.00 92.70           H  
ATOM   1398  N   GLN A  87     -16.943   8.202   7.551  1.00 90.72           N  
ATOM   1399  H   GLN A  87     -17.499   8.224   6.708  1.00 90.72           H  
ATOM   1400  CA  GLN A  87     -17.625   8.019   8.830  1.00 90.72           C  
ATOM   1401  HA  GLN A  87     -17.320   8.819   9.505  1.00 90.72           H  
ATOM   1402  C   GLN A  87     -17.273   6.683   9.509  1.00 90.72           C  
ATOM   1403  CB  GLN A  87     -19.135   8.134   8.578  1.00 90.72           C  
ATOM   1404  HB2 GLN A  87     -19.338   9.095   8.105  1.00 90.72           H  
ATOM   1405  HB3 GLN A  87     -19.453   7.340   7.903  1.00 90.72           H  
ATOM   1406  O   GLN A  87     -17.246   6.617  10.736  1.00 90.72           O  
ATOM   1407  CG  GLN A  87     -19.945   8.043   9.878  1.00 90.72           C  
ATOM   1408  HG2 GLN A  87     -19.807   7.059  10.328  1.00 90.72           H  
ATOM   1409  HG3 GLN A  87     -19.589   8.797  10.580  1.00 90.72           H  
ATOM   1410  CD  GLN A  87     -21.440   8.242   9.673  1.00 90.72           C  
ATOM   1411  NE2 GLN A  87     -22.225   8.144  10.723  1.00 90.72           N  
ATOM   1412 HE21 GLN A  87     -23.208   8.267  10.528  1.00 90.72           H  
ATOM   1413 HE22 GLN A  87     -21.845   7.919  11.631  1.00 90.72           H  
ATOM   1414  OE1 GLN A  87     -21.944   8.507   8.598  1.00 90.72           O  
ATOM   1415  N   HIS A  88     -17.021   5.625   8.731  1.00 92.01           N  
ATOM   1416  H   HIS A  88     -17.022   5.759   7.730  1.00 92.01           H  
ATOM   1417  CA  HIS A  88     -16.900   4.255   9.244  1.00 92.01           C  
ATOM   1418  HA  HIS A  88     -17.211   4.227  10.289  1.00 92.01           H  
ATOM   1419  C   HIS A  88     -15.478   3.699   9.210  1.00 92.01           C  
ATOM   1420  CB  HIS A  88     -17.838   3.343   8.446  1.00 92.01           C  
ATOM   1421  HB2 HIS A  88     -17.555   3.363   7.394  1.00 92.01           H  
ATOM   1422  HB3 HIS A  88     -17.731   2.320   8.806  1.00 92.01           H  
ATOM   1423  O   HIS A  88     -15.169   2.768   9.955  1.00 92.01           O  
ATOM   1424  CG  HIS A  88     -19.283   3.738   8.581  1.00 92.01           C  
ATOM   1425  CD2 HIS A  88     -20.122   4.144   7.579  1.00 92.01           C  
ATOM   1426  HD2 HIS A  88     -19.874   4.224   6.531  1.00 92.01           H  
ATOM   1427  ND1 HIS A  88     -19.993   3.786   9.758  1.00 92.01           N  
ATOM   1428  HD1 HIS A  88     -19.635   3.564  10.676  1.00 92.01           H  
ATOM   1429  CE1 HIS A  88     -21.235   4.208   9.474  1.00 92.01           C  
ATOM   1430  HE1 HIS A  88     -22.028   4.351  10.194  1.00 92.01           H  
ATOM   1431  NE2 HIS A  88     -21.360   4.438   8.161  1.00 92.01           N  
ATOM   1432  N   LEU A  89     -14.605   4.240   8.362  1.00 94.32           N  
ATOM   1433  H   LEU A  89     -14.888   5.021   7.787  1.00 94.32           H  
ATOM   1434  CA  LEU A  89     -13.250   3.735   8.184  1.00 94.32           C  
ATOM   1435  HA  LEU A  89     -12.906   3.322   9.132  1.00 94.32           H  
ATOM   1436  C   LEU A  89     -12.261   4.848   7.840  1.00 94.32           C  
ATOM   1437  CB  LEU A  89     -13.269   2.567   7.172  1.00 94.32           C  
ATOM   1438  HB2 LEU A  89     -13.908   1.793   7.597  1.00 94.32           H  
ATOM   1439  HB3 LEU A  89     -12.270   2.137   7.096  1.00 94.32           H  
ATOM   1440  O   LEU A  89     -12.627   5.970   7.494  1.00 94.32           O  
ATOM   1441  CG  LEU A  89     -13.780   2.876   5.754  1.00 94.32           C  
ATOM   1442  HG  LEU A  89     -14.689   3.477   5.803  1.00 94.32           H  
ATOM   1443  CD1 LEU A  89     -12.733   3.598   4.903  1.00 94.32           C  
ATOM   1444 HD11 LEU A  89     -12.591   4.620   5.256  1.00 94.32           H  
ATOM   1445 HD12 LEU A  89     -11.786   3.057   4.920  1.00 94.32           H  
ATOM   1446 HD13 LEU A  89     -13.096   3.659   3.878  1.00 94.32           H  
ATOM   1447  CD2 LEU A  89     -14.139   1.568   5.052  1.00 94.32           C  
ATOM   1448 HD21 LEU A  89     -13.271   0.911   4.997  1.00 94.32           H  
ATOM   1449 HD22 LEU A  89     -14.946   1.067   5.588  1.00 94.32           H  
ATOM   1450 HD23 LEU A  89     -14.494   1.783   4.044  1.00 94.32           H  
ATOM   1451  N   PHE A  90     -10.983   4.518   7.928  1.00 93.74           N  
ATOM   1452  H   PHE A  90     -10.761   3.585   8.245  1.00 93.74           H  
ATOM   1453  CA  PHE A  90      -9.898   5.292   7.351  1.00 93.74           C  
ATOM   1454  HA  PHE A  90     -10.313   6.079   6.721  1.00 93.74           H  
ATOM   1455  C   PHE A  90      -9.058   4.383   6.456  1.00 93.74           C  
ATOM   1456  CB  PHE A  90      -9.066   5.952   8.459  1.00 93.74           C  
ATOM   1457  HB2 PHE A  90      -9.719   6.575   9.070  1.00 93.74           H  
ATOM   1458  HB3 PHE A  90      -8.328   6.608   7.996  1.00 93.74           H  
ATOM   1459  O   PHE A  90      -8.929   3.183   6.710  1.00 93.74           O  
ATOM   1460  CG  PHE A  90      -8.339   4.959   9.346  1.00 93.74           C  
ATOM   1461  CD1 PHE A  90      -8.903   4.546  10.567  1.00 93.74           C  
ATOM   1462  HD1 PHE A  90      -9.851   4.951  10.892  1.00 93.74           H  
ATOM   1463  CD2 PHE A  90      -7.132   4.382   8.907  1.00 93.74           C  
ATOM   1464  HD2 PHE A  90      -6.706   4.672   7.958  1.00 93.74           H  
ATOM   1465  CE1 PHE A  90      -8.245   3.589  11.357  1.00 93.74           C  
ATOM   1466  HE1 PHE A  90      -8.693   3.269  12.286  1.00 93.74           H  
ATOM   1467  CE2 PHE A  90      -6.507   3.380   9.669  1.00 93.74           C  
ATOM   1468  HE2 PHE A  90      -5.604   2.915   9.303  1.00 93.74           H  
ATOM   1469  CZ  PHE A  90      -7.038   3.018  10.918  1.00 93.74           C  
ATOM   1470  HZ  PHE A  90      -6.543   2.268  11.517  1.00 93.74           H  
ATOM   1471  N   ALA A  91      -8.444   4.967   5.438  1.00 94.53           N  
ATOM   1472  H   ALA A  91      -8.613   5.950   5.278  1.00 94.53           H  
ATOM   1473  CA  ALA A  91      -7.470   4.323   4.582  1.00 94.53           C  
ATOM   1474  HA  ALA A  91      -7.197   3.363   5.020  1.00 94.53           H  
ATOM   1475  C   ALA A  91      -6.210   5.185   4.493  1.00 94.53           C  
ATOM   1476  CB  ALA A  91      -8.094   4.045   3.214  1.00 94.53           C  
ATOM   1477  HB1 ALA A  91      -7.361   3.568   2.564  1.00 94.53           H  
ATOM   1478  HB2 ALA A  91      -8.428   4.977   2.758  1.00 94.53           H  
ATOM   1479  HB3 ALA A  91      -8.944   3.375   3.340  1.00 94.53           H  
ATOM   1480  O   ALA A  91      -6.282   6.398   4.292  1.00 94.53           O  
ATOM   1481  N   VAL A  92      -5.056   4.542   4.632  1.00 94.56           N  
ATOM   1482  H   VAL A  92      -5.093   3.548   4.805  1.00 94.56           H  
ATOM   1483  CA  VAL A  92      -3.739   5.132   4.397  1.00 94.56           C  
ATOM   1484  HA  VAL A  92      -3.850   6.176   4.105  1.00 94.56           H  
ATOM   1485  C   VAL A  92      -3.105   4.374   3.243  1.00 94.56           C  
ATOM   1486  CB  VAL A  92      -2.850   5.086   5.652  1.00 94.56           C  
ATOM   1487  HB  VAL A  92      -2.641   4.049   5.915  1.00 94.56           H  
ATOM   1488  O   VAL A  92      -2.867   3.168   3.341  1.00 94.56           O  
ATOM   1489  CG1 VAL A  92      -1.520   5.798   5.380  1.00 94.56           C  
ATOM   1490 HG11 VAL A  92      -1.693   6.837   5.098  1.00 94.56           H  
ATOM   1491 HG12 VAL A  92      -0.973   5.301   4.579  1.00 94.56           H  
ATOM   1492 HG13 VAL A  92      -0.892   5.776   6.271  1.00 94.56           H  
ATOM   1493  CG2 VAL A  92      -3.528   5.753   6.857  1.00 94.56           C  
ATOM   1494 HG21 VAL A  92      -3.825   6.770   6.601  1.00 94.56           H  
ATOM   1495 HG22 VAL A  92      -2.838   5.780   7.701  1.00 94.56           H  
ATOM   1496 HG23 VAL A  92      -4.411   5.184   7.150  1.00 94.56           H  
ATOM   1497  N   VAL A  93      -2.851   5.076   2.142  1.00 95.18           N  
ATOM   1498  H   VAL A  93      -3.077   6.061   2.134  1.00 95.18           H  
ATOM   1499  CA  VAL A  93      -2.161   4.529   0.974  1.00 95.18           C  
ATOM   1500  HA  VAL A  93      -2.009   3.458   1.114  1.00 95.18           H  
ATOM   1501  C   VAL A  93      -0.797   5.184   0.861  1.00 95.18           C  
ATOM   1502  CB  VAL A  93      -2.977   4.701  -0.318  1.00 95.18           C  
ATOM   1503  HB  VAL A  93      -3.166   5.759  -0.500  1.00 95.18           H  
ATOM   1504  O   VAL A  93      -0.701   6.397   0.697  1.00 95.18           O  
ATOM   1505  CG1 VAL A  93      -2.238   4.108  -1.526  1.00 95.18           C  
ATOM   1506 HG11 VAL A  93      -1.310   4.653  -1.704  1.00 95.18           H  
ATOM   1507 HG12 VAL A  93      -2.856   4.199  -2.419  1.00 95.18           H  
ATOM   1508 HG13 VAL A  93      -2.011   3.057  -1.348  1.00 95.18           H  
ATOM   1509  CG2 VAL A  93      -4.316   3.967  -0.209  1.00 95.18           C  
ATOM   1510 HG21 VAL A  93      -4.144   2.918   0.031  1.00 95.18           H  
ATOM   1511 HG22 VAL A  93      -4.838   4.035  -1.163  1.00 95.18           H  
ATOM   1512 HG23 VAL A  93      -4.931   4.426   0.565  1.00 95.18           H  
ATOM   1513  N   THR A  94       0.253   4.373   0.908  1.00 94.10           N  
ATOM   1514  H   THR A  94       0.088   3.387   1.046  1.00 94.10           H  
ATOM   1515  CA  THR A  94       1.626   4.807   0.659  1.00 94.10           C  
ATOM   1516  HA  THR A  94       1.651   5.893   0.570  1.00 94.10           H  
ATOM   1517  C   THR A  94       2.097   4.205  -0.651  1.00 94.10           C  
ATOM   1518  CB  THR A  94       2.582   4.414   1.791  1.00 94.10           C  
ATOM   1519  HB  THR A  94       2.806   3.350   1.717  1.00 94.10           H  
ATOM   1520  O   THR A  94       2.065   2.986  -0.832  1.00 94.10           O  
ATOM   1521  CG2 THR A  94       3.886   5.202   1.704  1.00 94.10           C  
ATOM   1522 HG21 THR A  94       4.534   4.926   2.536  1.00 94.10           H  
ATOM   1523 HG22 THR A  94       3.683   6.272   1.751  1.00 94.10           H  
ATOM   1524 HG23 THR A  94       4.402   4.980   0.770  1.00 94.10           H  
ATOM   1525  OG1 THR A  94       2.022   4.649   3.066  1.00 94.10           O  
ATOM   1526  HG1 THR A  94       1.932   5.595   3.202  1.00 94.10           H  
ATOM   1527  N   VAL A  95       2.540   5.052  -1.568  1.00 93.75           N  
ATOM   1528  H   VAL A  95       2.578   6.035  -1.342  1.00 93.75           H  
ATOM   1529  CA  VAL A  95       3.120   4.629  -2.838  1.00 93.75           C  
ATOM   1530  HA  VAL A  95       3.004   3.552  -2.967  1.00 93.75           H  
ATOM   1531  C   VAL A  95       4.594   4.961  -2.833  1.00 93.75           C  
ATOM   1532  CB  VAL A  95       2.440   5.316  -4.014  1.00 93.75           C  
ATOM   1533  HB  VAL A  95       2.599   6.385  -3.875  1.00 93.75           H  
ATOM   1534  O   VAL A  95       4.988   6.063  -2.471  1.00 93.75           O  
ATOM   1535  CG1 VAL A  95       3.055   4.896  -5.353  1.00 93.75           C  
ATOM   1536 HG11 VAL A  95       4.109   5.171  -5.401  1.00 93.75           H  
ATOM   1537 HG12 VAL A  95       2.948   3.821  -5.503  1.00 93.75           H  
ATOM   1538 HG13 VAL A  95       2.552   5.439  -6.152  1.00 93.75           H  
ATOM   1539  CG2 VAL A  95       0.935   5.021  -4.043  1.00 93.75           C  
ATOM   1540 HG21 VAL A  95       0.764   3.949  -3.947  1.00 93.75           H  
ATOM   1541 HG22 VAL A  95       0.445   5.538  -3.219  1.00 93.75           H  
ATOM   1542 HG23 VAL A  95       0.502   5.364  -4.983  1.00 93.75           H  
ATOM   1543  N   PHE A  96       5.380   4.003  -3.287  1.00 92.24           N  
ATOM   1544  H   PHE A  96       4.949   3.137  -3.576  1.00 92.24           H  
ATOM   1545  CA  PHE A  96       6.819   4.077  -3.410  1.00 92.24           C  
ATOM   1546  HA  PHE A  96       7.197   5.024  -3.024  1.00 92.24           H  
ATOM   1547  C   PHE A  96       7.203   3.939  -4.882  1.00 92.24           C  
ATOM   1548  CB  PHE A  96       7.398   2.930  -2.591  1.00 92.24           C  
ATOM   1549  HB2 PHE A  96       7.025   1.994  -3.007  1.00 92.24           H  
ATOM   1550  HB3 PHE A  96       8.476   2.921  -2.751  1.00 92.24           H  
ATOM   1551  O   PHE A  96       6.796   2.972  -5.537  1.00 92.24           O  
ATOM   1552  CG  PHE A  96       7.061   2.961  -1.110  1.00 92.24           C  
ATOM   1553  CD1 PHE A  96       7.789   3.775  -0.224  1.00 92.24           C  
ATOM   1554  HD1 PHE A  96       8.586   4.405  -0.591  1.00 92.24           H  
ATOM   1555  CD2 PHE A  96       6.002   2.173  -0.618  1.00 92.24           C  
ATOM   1556  HD2 PHE A  96       5.417   1.572  -1.299  1.00 92.24           H  
ATOM   1557  CE1 PHE A  96       7.486   3.759   1.148  1.00 92.24           C  
ATOM   1558  HE1 PHE A  96       8.077   4.350   1.833  1.00 92.24           H  
ATOM   1559  CE2 PHE A  96       5.681   2.184   0.751  1.00 92.24           C  
ATOM   1560  HE2 PHE A  96       4.857   1.591   1.119  1.00 92.24           H  
ATOM   1561  CZ  PHE A  96       6.432   2.972   1.638  1.00 92.24           C  
ATOM   1562  HZ  PHE A  96       6.194   2.982   2.691  1.00 92.24           H  
ATOM   1563  N   GLY A  97       7.986   4.887  -5.387  1.00 91.69           N  
ATOM   1564  H   GLY A  97       8.291   5.634  -4.779  1.00 91.69           H  
ATOM   1565  CA  GLY A  97       8.660   4.805  -6.674  1.00 91.69           C  
ATOM   1566  HA2 GLY A  97       8.201   4.049  -7.311  1.00 91.69           H  
ATOM   1567  HA3 GLY A  97       8.604   5.770  -7.176  1.00 91.69           H  
ATOM   1568  C   GLY A  97      10.127   4.471  -6.451  1.00 91.69           C  
ATOM   1569  O   GLY A  97      10.854   5.286  -5.899  1.00 91.69           O  
ATOM   1570  N   LEU A  98      10.537   3.275  -6.873  1.00 91.05           N  
ATOM   1571  H   LEU A  98       9.861   2.647  -7.285  1.00 91.05           H  
ATOM   1572  CA  LEU A  98      11.921   2.812  -6.805  1.00 91.05           C  
ATOM   1573  HA  LEU A  98      12.489   3.454  -6.132  1.00 91.05           H  
ATOM   1574  C   LEU A  98      12.587   2.856  -8.174  1.00 91.05           C  
ATOM   1575  CB  LEU A  98      11.947   1.366  -6.293  1.00 91.05           C  
ATOM   1576  HB2 LEU A  98      11.179   0.791  -6.810  1.00 91.05           H  
ATOM   1577  HB3 LEU A  98      12.913   0.934  -6.553  1.00 91.05           H  
ATOM   1578  O   LEU A  98      12.137   2.142  -9.072  1.00 91.05           O  
ATOM   1579  CG  LEU A  98      11.746   1.225  -4.789  1.00 91.05           C  
ATOM   1580  HG  LEU A  98      10.780   1.623  -4.480  1.00 91.05           H  
ATOM   1581  CD1 LEU A  98      11.814  -0.264  -4.443  1.00 91.05           C  
ATOM   1582 HD11 LEU A  98      11.741  -0.378  -3.361  1.00 91.05           H  
ATOM   1583 HD12 LEU A  98      12.776  -0.664  -4.765  1.00 91.05           H  
ATOM   1584 HD13 LEU A  98      11.004  -0.794  -4.943  1.00 91.05           H  
ATOM   1585  CD2 LEU A  98      12.871   1.944  -4.070  1.00 91.05           C  
ATOM   1586 HD21 LEU A  98      13.774   1.975  -4.681  1.00 91.05           H  
ATOM   1587 HD22 LEU A  98      12.582   2.974  -3.864  1.00 91.05           H  
ATOM   1588 HD23 LEU A  98      13.145   1.417  -3.156  1.00 91.05           H  
ATOM   1589  N   TYR A  99      13.654   3.622  -8.339  1.00 89.46           N  
ATOM   1590  H   TYR A  99      14.038   4.097  -7.534  1.00 89.46           H  
ATOM   1591  CA  TYR A  99      14.429   3.637  -9.565  1.00 89.46           C  
ATOM   1592  HA  TYR A  99      13.734   3.735 -10.399  1.00 89.46           H  
ATOM   1593  C   TYR A  99      15.211   2.330  -9.736  1.00 89.46           C  
ATOM   1594  CB  TYR A  99      15.346   4.856  -9.593  1.00 89.46           C  
ATOM   1595  HB2 TYR A  99      14.767   5.728  -9.288  1.00 89.46           H  
ATOM   1596  HB3 TYR A  99      16.147   4.716  -8.868  1.00 89.46           H  
ATOM   1597  O   TYR A  99      15.795   1.772  -8.807  1.00 89.46           O  
ATOM   1598  CG  TYR A  99      15.931   5.133 -10.965  1.00 89.46           C  
ATOM   1599  CD1 TYR A  99      17.243   4.734 -11.285  1.00 89.46           C  
ATOM   1600  HD1 TYR A  99      17.848   4.232 -10.544  1.00 89.46           H  
ATOM   1601  CD2 TYR A  99      15.145   5.788 -11.929  1.00 89.46           C  
ATOM   1602  HD2 TYR A  99      14.134   6.074 -11.681  1.00 89.46           H  
ATOM   1603  CE1 TYR A  99      17.771   5.009 -12.562  1.00 89.46           C  
ATOM   1604  HE1 TYR A  99      18.781   4.709 -12.801  1.00 89.46           H  
ATOM   1605  CE2 TYR A  99      15.674   6.093 -13.195  1.00 89.46           C  
ATOM   1606  HE2 TYR A  99      15.063   6.624 -13.910  1.00 89.46           H  
ATOM   1607  OH  TYR A  99      17.512   6.058 -14.720  1.00 89.46           O  
ATOM   1608  HH  TYR A  99      16.931   6.714 -15.114  1.00 89.46           H  
ATOM   1609  CZ  TYR A  99      16.995   5.710 -13.509  1.00 89.46           C  
ATOM   1610  N   GLN A 100      15.196   1.808 -10.955  1.00 85.86           N  
ATOM   1611  H   GLN A 100      14.677   2.299 -11.669  1.00 85.86           H  
ATOM   1612  CA  GLN A 100      15.923   0.620 -11.368  1.00 85.86           C  
ATOM   1613  HA  GLN A 100      16.374   0.146 -10.496  1.00 85.86           H  
ATOM   1614  C   GLN A 100      17.048   1.043 -12.309  1.00 85.86           C  
ATOM   1615  CB  GLN A 100      14.976  -0.400 -12.020  1.00 85.86           C  
ATOM   1616  HB2 GLN A 100      15.563  -1.270 -12.315  1.00 85.86           H  
ATOM   1617  HB3 GLN A 100      14.530   0.031 -12.917  1.00 85.86           H  
ATOM   1618  O   GLN A 100      16.797   1.560 -13.400  1.00 85.86           O  
ATOM   1619  CG  GLN A 100      13.862  -0.853 -11.067  1.00 85.86           C  
ATOM   1620  HG2 GLN A 100      14.306  -1.111 -10.106  1.00 85.86           H  
ATOM   1621  HG3 GLN A 100      13.159  -0.035 -10.907  1.00 85.86           H  
ATOM   1622  CD  GLN A 100      13.095  -2.053 -11.608  1.00 85.86           C  
ATOM   1623  NE2 GLN A 100      12.846  -3.056 -10.793  1.00 85.86           N  
ATOM   1624 HE21 GLN A 100      13.331  -3.054  -9.907  1.00 85.86           H  
ATOM   1625 HE22 GLN A 100      12.517  -3.879 -11.277  1.00 85.86           H  
ATOM   1626  OE1 GLN A 100      12.712  -2.165 -12.757  1.00 85.86           O  
ATOM   1627  N   TYR A 101      18.278   0.817 -11.851  1.00 85.02           N  
ATOM   1628  H   TYR A 101      18.374   0.409 -10.932  1.00 85.02           H  
ATOM   1629  CA  TYR A 101      19.509   1.024 -12.610  1.00 85.02           C  
ATOM   1630  HA  TYR A 101      19.448   1.983 -13.124  1.00 85.02           H  
ATOM   1631  C   TYR A 101      19.714  -0.029 -13.702  1.00 85.02           C  
ATOM   1632  CB  TYR A 101      20.688   1.069 -11.629  1.00 85.02           C  
ATOM   1633  HB2 TYR A 101      20.684   0.168 -11.016  1.00 85.02           H  
ATOM   1634  HB3 TYR A 101      21.613   1.063 -12.205  1.00 85.02           H  
ATOM   1635  O   TYR A 101      19.356  -1.208 -13.468  1.00 85.02           O  
ATOM   1636  CG  TYR A 101      20.697   2.297 -10.738  1.00 85.02           C  
ATOM   1637  CD1 TYR A 101      21.197   3.503 -11.260  1.00 85.02           C  
ATOM   1638  HD1 TYR A 101      21.551   3.536 -12.280  1.00 85.02           H  
ATOM   1639  CD2 TYR A 101      20.213   2.252  -9.413  1.00 85.02           C  
ATOM   1640  HD2 TYR A 101      19.804   1.335  -9.016  1.00 85.02           H  
ATOM   1641  CE1 TYR A 101      21.235   4.654 -10.455  1.00 85.02           C  
ATOM   1642  HE1 TYR A 101      21.621   5.587 -10.840  1.00 85.02           H  
ATOM   1643  CE2 TYR A 101      20.251   3.410  -8.602  1.00 85.02           C  
ATOM   1644  HE2 TYR A 101      19.874   3.398  -7.590  1.00 85.02           H  
ATOM   1645  OH  TYR A 101      20.882   5.755  -8.399  1.00 85.02           O  
ATOM   1646  HH  TYR A 101      20.616   5.729  -7.477  1.00 85.02           H  
ATOM   1647  CZ  TYR A 101      20.775   4.613  -9.124  1.00 85.02           C  
ATOM   1648  OXT TYR A 101      20.264   0.381 -14.748  1.00 85.02           O  
TER    1649      TYR A 101                                                       
END   
