# Supplementary material for: Light chain 2 is a Tctex-type related axonemal dynein light chain that regulates directional ciliary motility in Trypanosoma brucei
Source: PLoS Pathog. 2022 Sep 26;18(9):e1009984. doi: 10.1371/journal.ppat.1009984 (PMC9536576; doi:10.1371/journal.ppat.1009984)
Supplement: S3 File — (PDB) [file ppat.1009984.s027.pdb]

ATOM      1  N   MET A   1      44.787  -0.173 -29.232  1.00 38.88           N  
ATOM      2  H   MET A   1      44.924   0.451 -30.015  1.00 38.88           H  
ATOM      3  H2  MET A   1      44.077  -0.846 -29.480  1.00 38.88           H  
ATOM      4  H3  MET A   1      45.654  -0.653 -29.037  1.00 38.88           H  
ATOM      5  CA  MET A   1      44.362   0.615 -28.059  1.00 38.88           C  
ATOM      6  HA  MET A   1      44.178  -0.050 -27.216  1.00 38.88           H  
ATOM      7  C   MET A   1      43.054   1.287 -28.444  1.00 38.88           C  
ATOM      8  CB  MET A   1      45.477   1.608 -27.672  1.00 38.88           C  
ATOM      9  HB2 MET A   1      45.507   2.442 -28.373  1.00 38.88           H  
ATOM     10  HB3 MET A   1      46.432   1.088 -27.750  1.00 38.88           H  
ATOM     11  O   MET A   1      43.078   2.343 -29.054  1.00 38.88           O  
ATOM     12  CG  MET A   1      45.390   2.147 -26.242  1.00 38.88           C  
ATOM     13  HG2 MET A   1      44.468   2.713 -26.112  1.00 38.88           H  
ATOM     14  HG3 MET A   1      45.391   1.307 -25.547  1.00 38.88           H  
ATOM     15  SD  MET A   1      46.806   3.218 -25.867  1.00 38.88           S  
ATOM     16  CE  MET A   1      46.808   3.190 -24.055  1.00 38.88           C  
ATOM     17  HE1 MET A   1      45.862   3.581 -23.681  1.00 38.88           H  
ATOM     18  HE2 MET A   1      46.947   2.169 -23.699  1.00 38.88           H  
ATOM     19  HE3 MET A   1      47.622   3.813 -23.685  1.00 38.88           H  
ATOM     20  N   GLN A   2      41.931   0.599 -28.245  1.00 37.33           N  
ATOM     21  H   GLN A   2      41.934  -0.262 -27.717  1.00 37.33           H  
ATOM     22  CA  GLN A   2      40.603   1.160 -28.483  1.00 37.33           C  
ATOM     23  HA  GLN A   2      40.681   2.136 -28.963  1.00 37.33           H  
ATOM     24  C   GLN A   2      40.003   1.354 -27.097  1.00 37.33           C  
ATOM     25  CB  GLN A   2      39.800   0.239 -29.418  1.00 37.33           C  
ATOM     26  HB2 GLN A   2      39.572  -0.701 -28.915  1.00 37.33           H  
ATOM     27  HB3 GLN A   2      40.421   0.018 -30.286  1.00 37.33           H  
ATOM     28  O   GLN A   2      39.701   0.385 -26.409  1.00 37.33           O  
ATOM     29  CG  GLN A   2      38.497   0.882 -29.923  1.00 37.33           C  
ATOM     30  HG2 GLN A   2      37.756   0.899 -29.124  1.00 37.33           H  
ATOM     31  HG3 GLN A   2      38.699   1.910 -30.226  1.00 37.33           H  
ATOM     32  CD  GLN A   2      37.927   0.121 -31.120  1.00 37.33           C  
ATOM     33  NE2 GLN A   2      37.568   0.791 -32.193  1.00 37.33           N  
ATOM     34 HE21 GLN A   2      37.535   1.800 -32.186  1.00 37.33           H  
ATOM     35 HE22 GLN A   2      37.144   0.236 -32.923  1.00 37.33           H  
ATOM     36  OE1 GLN A   2      37.845  -1.093 -31.142  1.00 37.33           O  
ATOM     37  N   THR A   3      40.005   2.599 -26.633  1.00 40.87           N  
ATOM     38  H   THR A   3      40.305   3.359 -27.226  1.00 40.87           H  
ATOM     39  CA  THR A   3      39.331   2.992 -25.401  1.00 40.87           C  
ATOM     40  HA  THR A   3      39.537   2.271 -24.609  1.00 40.87           H  
ATOM     41  C   THR A   3      37.842   2.978 -25.695  1.00 40.87           C  
ATOM     42  CB  THR A   3      39.797   4.378 -24.935  1.00 40.87           C  
ATOM     43  HB  THR A   3      39.118   4.758 -24.171  1.00 40.87           H  
ATOM     44  O   THR A   3      37.358   3.801 -26.471  1.00 40.87           O  
ATOM     45  CG2 THR A   3      41.212   4.310 -24.358  1.00 40.87           C  
ATOM     46 HG21 THR A   3      41.507   5.304 -24.020  1.00 40.87           H  
ATOM     47 HG22 THR A   3      41.229   3.630 -23.506  1.00 40.87           H  
ATOM     48 HG23 THR A   3      41.915   3.968 -25.117  1.00 40.87           H  
ATOM     49  OG1 THR A   3      39.831   5.268 -26.030  1.00 40.87           O  
ATOM     50  HG1 THR A   3      38.916   5.398 -26.288  1.00 40.87           H  
ATOM     51  N   ASP A   4      37.165   1.987 -25.128  1.00 45.20           N  
ATOM     52  H   ASP A   4      37.668   1.302 -24.583  1.00 45.20           H  
ATOM     53  CA  ASP A   4      35.716   1.898 -25.063  1.00 45.20           C  
ATOM     54  HA  ASP A   4      35.299   1.862 -26.070  1.00 45.20           H  
ATOM     55  C   ASP A   4      35.212   3.152 -24.343  1.00 45.20           C  
ATOM     56  CB  ASP A   4      35.369   0.589 -24.331  1.00 45.20           C  
ATOM     57  HB2 ASP A   4      35.702   0.653 -23.295  1.00 45.20           H  
ATOM     58  HB3 ASP A   4      35.917  -0.226 -24.802  1.00 45.20           H  
ATOM     59  O   ASP A   4      35.402   3.319 -23.135  1.00 45.20           O  
ATOM     60  CG  ASP A   4      33.884   0.227 -24.368  1.00 45.20           C  
ATOM     61  OD1 ASP A   4      33.191   0.745 -25.270  1.00 45.20           O  
ATOM     62  OD2 ASP A   4      33.489  -0.611 -23.529  1.00 45.20           O  
ATOM     63  N   PHE A   5      34.678   4.098 -25.115  1.00 48.65           N  
ATOM     64  H   PHE A   5      34.571   3.897 -26.099  1.00 48.65           H  
ATOM     65  CA  PHE A   5      33.900   5.193 -24.565  1.00 48.65           C  
ATOM     66  HA  PHE A   5      34.421   5.644 -23.721  1.00 48.65           H  
ATOM     67  C   PHE A   5      32.619   4.551 -24.054  1.00 48.65           C  
ATOM     68  CB  PHE A   5      33.635   6.276 -25.625  1.00 48.65           C  
ATOM     69  HB2 PHE A   5      32.806   6.894 -25.280  1.00 48.65           H  
ATOM     70  HB3 PHE A   5      33.313   5.805 -26.554  1.00 48.65           H  
ATOM     71  O   PHE A   5      31.635   4.465 -24.782  1.00 48.65           O  
ATOM     72  CG  PHE A   5      34.811   7.192 -25.902  1.00 48.65           C  
ATOM     73  CD1 PHE A   5      34.972   8.372 -25.151  1.00 48.65           C  
ATOM     74  HD1 PHE A   5      34.262   8.617 -24.375  1.00 48.65           H  
ATOM     75  CD2 PHE A   5      35.735   6.879 -26.915  1.00 48.65           C  
ATOM     76  HD2 PHE A   5      35.618   5.969 -27.485  1.00 48.65           H  
ATOM     77  CE1 PHE A   5      36.049   9.238 -25.415  1.00 48.65           C  
ATOM     78  HE1 PHE A   5      36.164  10.143 -24.838  1.00 48.65           H  
ATOM     79  CE2 PHE A   5      36.811   7.746 -27.182  1.00 48.65           C  
ATOM     80  HE2 PHE A   5      37.517   7.503 -27.963  1.00 48.65           H  
ATOM     81  CZ  PHE A   5      36.967   8.926 -26.433  1.00 48.65           C  
ATOM     82  HZ  PHE A   5      37.792   9.592 -26.638  1.00 48.65           H  
ATOM     83  N   GLY A   6      32.667   4.056 -22.813  1.00 46.57           N  
ATOM     84  H   GLY A   6      33.567   3.993 -22.359  1.00 46.57           H  
ATOM     85  CA  GLY A   6      31.466   3.725 -22.069  1.00 46.57           C  
ATOM     86  HA2 GLY A   6      31.694   3.577 -21.013  1.00 46.57           H  
ATOM     87  HA3 GLY A   6      31.014   2.823 -22.481  1.00 46.57           H  
ATOM     88  C   GLY A   6      30.532   4.912 -22.225  1.00 46.57           C  
ATOM     89  O   GLY A   6      30.926   6.033 -21.897  1.00 46.57           O  
ATOM     90  N   ASP A   7      29.378   4.655 -22.840  1.00 50.05           N  
ATOM     91  H   ASP A   7      29.243   3.714 -23.180  1.00 50.05           H  
ATOM     92  CA  ASP A   7      28.346   5.617 -23.218  1.00 50.05           C  
ATOM     93  HA  ASP A   7      28.803   6.410 -23.810  1.00 50.05           H  
ATOM     94  C   ASP A   7      27.759   6.247 -21.949  1.00 50.05           C  
ATOM     95  CB  ASP A   7      27.316   4.893 -24.107  1.00 50.05           C  
ATOM     96  HB2 ASP A   7      27.850   4.379 -24.906  1.00 50.05           H  
ATOM     97  HB3 ASP A   7      26.800   4.137 -23.515  1.00 50.05           H  
ATOM     98  O   ASP A   7      26.669   5.940 -21.471  1.00 50.05           O  
ATOM     99  CG  ASP A   7      26.285   5.823 -24.760  1.00 50.05           C  
ATOM    100  OD1 ASP A   7      26.591   7.026 -24.920  1.00 50.05           O  
ATOM    101  OD2 ASP A   7      25.199   5.321 -25.128  1.00 50.05           O  
ATOM    102  N   ALA A   8      28.575   7.068 -21.300  1.00 49.06           N  
ATOM    103  H   ALA A   8      29.507   7.178 -21.673  1.00 49.06           H  
ATOM    104  CA  ALA A   8      28.190   7.882 -20.185  1.00 49.06           C  
ATOM    105  HA  ALA A   8      27.602   7.288 -19.485  1.00 49.06           H  
ATOM    106  C   ALA A   8      27.329   8.979 -20.789  1.00 49.06           C  
ATOM    107  CB  ALA A   8      29.447   8.402 -19.472  1.00 49.06           C  
ATOM    108  HB1 ALA A   8      30.060   8.973 -20.169  1.00 49.06           H  
ATOM    109  HB2 ALA A   8      29.155   9.044 -18.641  1.00 49.06           H  
ATOM    110  HB3 ALA A   8      30.028   7.561 -19.095  1.00 49.06           H  
ATOM    111  O   ALA A   8      27.839   9.826 -21.517  1.00 49.06           O  
ATOM    112  N   THR A   9      26.046   8.964 -20.432  1.00 52.76           N  
ATOM    113  H   THR A   9      25.740   8.123 -19.964  1.00 52.76           H  
ATOM    114  CA  THR A   9      25.036  10.009 -20.666  1.00 52.76           C  
ATOM    115  HA  THR A   9      24.322   9.846 -19.858  1.00 52.76           H  
ATOM    116  C   THR A   9      24.137   9.883 -21.897  1.00 52.76           C  
ATOM    117  CB  THR A   9      25.521  11.457 -20.416  1.00 52.76           C  
ATOM    118  HB  THR A   9      24.651  12.112 -20.458  1.00 52.76           H  
ATOM    119  O   THR A   9      23.806  10.883 -22.529  1.00 52.76           O  
ATOM    120  CG2 THR A   9      26.138  11.640 -19.031  1.00 52.76           C  
ATOM    121 HG21 THR A   9      26.353  12.697 -18.875  1.00 52.76           H  
ATOM    122 HG22 THR A   9      25.438  11.305 -18.266  1.00 52.76           H  
ATOM    123 HG23 THR A   9      27.068  11.078 -18.950  1.00 52.76           H  
ATOM    124  OG1 THR A   9      26.458  11.935 -21.348  1.00 52.76           O  
ATOM    125  HG1 THR A   9      27.047  11.206 -21.555  1.00 52.76           H  
ATOM    126  N   THR A  10      23.521   8.720 -22.126  1.00 59.97           N  
ATOM    127  H   THR A  10      23.856   7.857 -21.723  1.00 59.97           H  
ATOM    128  CA  THR A  10      22.138   8.760 -22.636  1.00 59.97           C  
ATOM    129  HA  THR A  10      22.089   9.511 -23.424  1.00 59.97           H  
ATOM    130  C   THR A  10      21.221   9.255 -21.511  1.00 59.97           C  
ATOM    131  CB  THR A  10      21.654   7.442 -23.275  1.00 59.97           C  
ATOM    132  HB  THR A  10      20.692   7.163 -22.846  1.00 59.97           H  
ATOM    133  O   THR A  10      20.676   8.489 -20.719  1.00 59.97           O  
ATOM    134  CG2 THR A  10      21.455   7.616 -24.780  1.00 59.97           C  
ATOM    135 HG21 THR A  10      20.700   8.378 -24.971  1.00 59.97           H  
ATOM    136 HG22 THR A  10      21.121   6.671 -25.210  1.00 59.97           H  
ATOM    137 HG23 THR A  10      22.396   7.905 -25.247  1.00 59.97           H  
ATOM    138  OG1 THR A  10      22.549   6.373 -23.076  1.00 59.97           O  
ATOM    139  HG1 THR A  10      23.239   6.385 -23.743  1.00 59.97           H  
ATOM    140  N   PHE A  11      21.094  10.579 -21.382  1.00 67.22           N  
ATOM    141  H   PHE A  11      21.648  11.164 -21.991  1.00 67.22           H  
ATOM    142  CA  PHE A  11      20.145  11.211 -20.467  1.00 67.22           C  
ATOM    143  HA  PHE A  11      20.270  10.781 -19.474  1.00 67.22           H  
ATOM    144  C   PHE A  11      18.718  10.905 -20.941  1.00 67.22           C  
ATOM    145  CB  PHE A  11      20.437  12.717 -20.373  1.00 67.22           C  
ATOM    146  HB2 PHE A  11      21.476  12.849 -20.073  1.00 67.22           H  
ATOM    147  HB3 PHE A  11      20.328  13.165 -21.360  1.00 67.22           H  
ATOM    148  O   PHE A  11      18.142  11.628 -21.754  1.00 67.22           O  
ATOM    149  CG  PHE A  11      19.561  13.470 -19.385  1.00 67.22           C  
ATOM    150  CD1 PHE A  11      18.488  14.257 -19.844  1.00 67.22           C  
ATOM    151  HD1 PHE A  11      18.274  14.313 -20.901  1.00 67.22           H  
ATOM    152  CD2 PHE A  11      19.835  13.411 -18.005  1.00 67.22           C  
ATOM    153  HD2 PHE A  11      20.662  12.817 -17.644  1.00 67.22           H  
ATOM    154  CE1 PHE A  11      17.712  14.992 -18.931  1.00 67.22           C  
ATOM    155  HE1 PHE A  11      16.927  15.637 -19.296  1.00 67.22           H  
ATOM    156  CE2 PHE A  11      19.038  14.124 -17.090  1.00 67.22           C  
ATOM    157  HE2 PHE A  11      19.246  14.073 -16.031  1.00 67.22           H  
ATOM    158  CZ  PHE A  11      17.974  14.915 -17.553  1.00 67.22           C  
ATOM    159  HZ  PHE A  11      17.369  15.470 -16.851  1.00 67.22           H  
ATOM    160  N   SER A  12      18.154   9.788 -20.477  1.00 71.80           N  
ATOM    161  H   SER A  12      18.726   9.145 -19.948  1.00 71.80           H  
ATOM    162  CA  SER A  12      16.771   9.438 -20.783  1.00 71.80           C  
ATOM    163  HA  SER A  12      16.560   9.750 -21.806  1.00 71.80           H  
ATOM    164  C   SER A  12      15.829  10.186 -19.845  1.00 71.80           C  
ATOM    165  CB  SER A  12      16.524   7.931 -20.734  1.00 71.80           C  
ATOM    166  HB2 SER A  12      16.552   7.576 -19.704  1.00 71.80           H  
ATOM    167  HB3 SER A  12      17.284   7.415 -21.321  1.00 71.80           H  
ATOM    168  O   SER A  12      15.812   9.960 -18.632  1.00 71.80           O  
ATOM    169  OG  SER A  12      15.250   7.698 -21.302  1.00 71.80           O  
ATOM    170  HG  SER A  12      14.695   7.240 -20.667  1.00 71.80           H  
ATOM    171  N   LEU A  13      15.017  11.075 -20.418  1.00 82.48           N  
ATOM    172  H   LEU A  13      15.160  11.272 -21.398  1.00 82.48           H  
ATOM    173  CA  LEU A  13      13.943  11.775 -19.707  1.00 82.48           C  
ATOM    174  HA  LEU A  13      14.331  12.185 -18.775  1.00 82.48           H  
ATOM    175  C   LEU A  13      12.790  10.844 -19.323  1.00 82.48           C  
ATOM    176  CB  LEU A  13      13.413  12.910 -20.600  1.00 82.48           C  
ATOM    177  HB2 LEU A  13      12.437  13.227 -20.231  1.00 82.48           H  
ATOM    178  HB3 LEU A  13      13.268  12.525 -21.609  1.00 82.48           H  
ATOM    179  O   LEU A  13      11.994  11.188 -18.460  1.00 82.48           O  
ATOM    180  CG  LEU A  13      14.327  14.145 -20.649  1.00 82.48           C  
ATOM    181  HG  LEU A  13      15.347  13.848 -20.894  1.00 82.48           H  
ATOM    182  CD1 LEU A  13      13.827  15.100 -21.733  1.00 82.48           C  
ATOM    183 HD11 LEU A  13      14.483  15.969 -21.785  1.00 82.48           H  
ATOM    184 HD12 LEU A  13      13.840  14.599 -22.701  1.00 82.48           H  
ATOM    185 HD13 LEU A  13      12.813  15.429 -21.506  1.00 82.48           H  
ATOM    186  CD2 LEU A  13      14.316  14.884 -19.309  1.00 82.48           C  
ATOM    187 HD21 LEU A  13      14.767  15.870 -19.417  1.00 82.48           H  
ATOM    188 HD22 LEU A  13      13.292  15.020 -18.960  1.00 82.48           H  
ATOM    189 HD23 LEU A  13      14.873  14.320 -18.561  1.00 82.48           H  
ATOM    190  N   ARG A  14      12.680   9.679 -19.965  1.00 83.07           N  
ATOM    191  H   ARG A  14      13.425   9.409 -20.591  1.00 83.07           H  
ATOM    192  CA  ARG A  14      11.587   8.727 -19.756  1.00 83.07           C  
ATOM    193  HA  ARG A  14      10.944   9.107 -18.963  1.00 83.07           H  
ATOM    194  C   ARG A  14      12.140   7.384 -19.282  1.00 83.07           C  
ATOM    195  CB  ARG A  14      10.752   8.603 -21.041  1.00 83.07           C  
ATOM    196  HB2 ARG A  14      10.030   7.794 -20.924  1.00 83.07           H  
ATOM    197  HB3 ARG A  14      11.407   8.360 -21.878  1.00 83.07           H  
ATOM    198  O   ARG A  14      13.241   7.010 -19.698  1.00 83.07           O  
ATOM    199  CG  ARG A  14       9.993   9.908 -21.329  1.00 83.07           C  
ATOM    200  HG2 ARG A  14      10.695  10.737 -21.415  1.00 83.07           H  
ATOM    201  HG3 ARG A  14       9.317  10.110 -20.499  1.00 83.07           H  
ATOM    202  CD  ARG A  14       9.183   9.822 -22.626  1.00 83.07           C  
ATOM    203  HD2 ARG A  14       9.865   9.711 -23.469  1.00 83.07           H  
ATOM    204  HD3 ARG A  14       8.536   8.946 -22.570  1.00 83.07           H  
ATOM    205  NE  ARG A  14       8.361  11.034 -22.801  1.00 83.07           N  
ATOM    206  HE  ARG A  14       8.519  11.781 -22.139  1.00 83.07           H  
ATOM    207  NH1 ARG A  14       6.904  10.223 -24.384  1.00 83.07           N  
ATOM    208 HH11 ARG A  14       7.490   9.413 -24.525  1.00 83.07           H  
ATOM    209 HH12 ARG A  14       5.996  10.321 -24.815  1.00 83.07           H  
ATOM    210  NH2 ARG A  14       6.431  12.113 -23.318  1.00 83.07           N  
ATOM    211 HH21 ARG A  14       5.457  11.859 -23.241  1.00 83.07           H  
ATOM    212 HH22 ARG A  14       6.654  12.802 -22.613  1.00 83.07           H  
ATOM    213  CZ  ARG A  14       7.251  11.125 -23.510  1.00 83.07           C  
ATOM    214  N   PRO A  15      11.401   6.650 -18.440  1.00 84.38           N  
ATOM    215  CA  PRO A  15      11.793   5.305 -18.057  1.00 84.38           C  
ATOM    216  HA  PRO A  15      12.777   5.321 -17.588  1.00 84.38           H  
ATOM    217  C   PRO A  15      11.832   4.400 -19.293  1.00 84.38           C  
ATOM    218  CB  PRO A  15      10.746   4.848 -17.035  1.00 84.38           C  
ATOM    219  HB2 PRO A  15      10.551   3.777 -17.092  1.00 84.38           H  
ATOM    220  HB3 PRO A  15      11.075   5.114 -16.031  1.00 84.38           H  
ATOM    221  O   PRO A  15      10.995   4.524 -20.193  1.00 84.38           O  
ATOM    222  CG  PRO A  15       9.507   5.668 -17.397  1.00 84.38           C  
ATOM    223  HG2 PRO A  15       8.961   5.173 -18.199  1.00 84.38           H  
ATOM    224  HG3 PRO A  15       8.861   5.835 -16.535  1.00 84.38           H  
ATOM    225  CD  PRO A  15      10.090   6.981 -17.906  1.00 84.38           C  
ATOM    226  HD2 PRO A  15      10.201   7.681 -17.078  1.00 84.38           H  
ATOM    227  HD3 PRO A  15       9.440   7.398 -18.675  1.00 84.38           H  
ATOM    228  N   ASP A  16      12.774   3.456 -19.320  1.00 82.77           N  
ATOM    229  H   ASP A  16      13.454   3.417 -18.574  1.00 82.77           H  
ATOM    230  CA  ASP A  16      12.716   2.343 -20.269  1.00 82.77           C  
ATOM    231  HA  ASP A  16      12.742   2.745 -21.282  1.00 82.77           H  
ATOM    232  C   ASP A  16      11.383   1.602 -20.068  1.00 82.77           C  
ATOM    233  CB  ASP A  16      13.939   1.420 -20.086  1.00 82.77           C  
ATOM    234  HB2 ASP A  16      13.934   1.031 -19.068  1.00 82.77           H  
ATOM    235  HB3 ASP A  16      14.842   2.018 -20.210  1.00 82.77           H  
ATOM    236  O   ASP A  16      10.969   1.325 -18.939  1.00 82.77           O  
ATOM    237  CG  ASP A  16      14.010   0.228 -21.061  1.00 82.77           C  
ATOM    238  OD1 ASP A  16      13.025  -0.032 -21.793  1.00 82.77           O  
ATOM    239  OD2 ASP A  16      15.015  -0.508 -21.010  1.00 82.77           O  
ATOM    240  N   HIS A  17      10.709   1.249 -21.162  1.00 79.98           N  
ATOM    241  H   HIS A  17      11.180   1.389 -22.045  1.00 79.98           H  
ATOM    242  CA  HIS A  17       9.461   0.491 -21.146  1.00 79.98           C  
ATOM    243  HA  HIS A  17       8.672   1.129 -20.750  1.00 79.98           H  
ATOM    244  C   HIS A  17       9.529  -0.763 -20.267  1.00 79.98           C  
ATOM    245  CB  HIS A  17       9.110   0.074 -22.580  1.00 79.98           C  
ATOM    246  HB2 HIS A  17       8.387  -0.740 -22.547  1.00 79.98           H  
ATOM    247  HB3 HIS A  17      10.002  -0.297 -23.086  1.00 79.98           H  
ATOM    248  O   HIS A  17       8.511  -1.132 -19.673  1.00 79.98           O  
ATOM    249  CG  HIS A  17       8.495   1.185 -23.383  1.00 79.98           C  
ATOM    250  CD2 HIS A  17       9.119   1.978 -24.309  1.00 79.98           C  
ATOM    251  HD2 HIS A  17      10.159   1.929 -24.595  1.00 79.98           H  
ATOM    252  ND1 HIS A  17       7.178   1.582 -23.326  1.00 79.98           N  
ATOM    253  HD1 HIS A  17       6.461   1.205 -22.723  1.00 79.98           H  
ATOM    254  CE1 HIS A  17       7.010   2.588 -24.200  1.00 79.98           C  
ATOM    255  HE1 HIS A  17       6.084   3.113 -24.378  1.00 79.98           H  
ATOM    256  NE2 HIS A  17       8.163   2.858 -24.826  1.00 79.98           N  
ATOM    257  N   LYS A  18      10.693  -1.422 -20.185  1.00 81.85           N  
ATOM    258  H   LYS A  18      11.477  -1.045 -20.698  1.00 81.85           H  
ATOM    259  CA  LYS A  18      10.903  -2.608 -19.336  1.00 81.85           C  
ATOM    260  HA  LYS A  18      10.054  -3.286 -19.432  1.00 81.85           H  
ATOM    261  C   LYS A  18      11.003  -2.291 -17.842  1.00 81.85           C  
ATOM    262  CB  LYS A  18      12.173  -3.340 -19.784  1.00 81.85           C  
ATOM    263  HB2 LYS A  18      13.008  -2.639 -19.796  1.00 81.85           H  
ATOM    264  HB3 LYS A  18      12.397  -4.123 -19.060  1.00 81.85           H  
ATOM    265  O   LYS A  18      10.712  -3.163 -17.036  1.00 81.85           O  
ATOM    266  CG  LYS A  18      12.018  -3.984 -21.166  1.00 81.85           C  
ATOM    267  HG2 LYS A  18      11.180  -4.681 -21.151  1.00 81.85           H  
ATOM    268  HG3 LYS A  18      11.834  -3.215 -21.916  1.00 81.85           H  
ATOM    269  CD  LYS A  18      13.304  -4.736 -21.517  1.00 81.85           C  
ATOM    270  HD2 LYS A  18      13.495  -5.495 -20.759  1.00 81.85           H  
ATOM    271  HD3 LYS A  18      14.130  -4.025 -21.524  1.00 81.85           H  
ATOM    272  CE  LYS A  18      13.184  -5.396 -22.892  1.00 81.85           C  
ATOM    273  HE2 LYS A  18      12.362  -6.111 -22.869  1.00 81.85           H  
ATOM    274  HE3 LYS A  18      12.946  -4.622 -23.622  1.00 81.85           H  
ATOM    275  NZ  LYS A  18      14.453  -6.069 -23.257  1.00 81.85           N  
ATOM    276  HZ1 LYS A  18      14.687  -6.778 -22.577  1.00 81.85           H  
ATOM    277  HZ2 LYS A  18      14.391  -6.491 -24.172  1.00 81.85           H  
ATOM    278  HZ3 LYS A  18      15.202  -5.391 -23.268  1.00 81.85           H  
ATOM    279  N   ARG A  19      11.395  -1.065 -17.484  1.00 84.67           N  
ATOM    280  H   ARG A  19      11.551  -0.394 -18.222  1.00 84.67           H  
ATOM    281  CA  ARG A  19      11.607  -0.592 -16.102  1.00 84.67           C  
ATOM    282  HA  ARG A  19      11.555  -1.436 -15.415  1.00 84.67           H  
ATOM    283  C   ARG A  19      10.520   0.374 -15.625  1.00 84.67           C  
ATOM    284  CB  ARG A  19      13.004   0.038 -15.978  1.00 84.67           C  
ATOM    285  HB2 ARG A  19      13.094   0.870 -16.677  1.00 84.67           H  
ATOM    286  HB3 ARG A  19      13.129   0.428 -14.968  1.00 84.67           H  
ATOM    287  O   ARG A  19      10.658   0.996 -14.576  1.00 84.67           O  
ATOM    288  CG  ARG A  19      14.124  -0.976 -16.236  1.00 84.67           C  
ATOM    289  HG2 ARG A  19      14.076  -1.336 -17.263  1.00 84.67           H  
ATOM    290  HG3 ARG A  19      14.001  -1.818 -15.554  1.00 84.67           H  
ATOM    291  CD  ARG A  19      15.491  -0.331 -15.994  1.00 84.67           C  
ATOM    292  HD2 ARG A  19      15.661   0.453 -16.732  1.00 84.67           H  
ATOM    293  HD3 ARG A  19      15.503   0.117 -15.001  1.00 84.67           H  
ATOM    294  NE  ARG A  19      16.558  -1.338 -16.078  1.00 84.67           N  
ATOM    295  HE  ARG A  19      16.275  -2.291 -16.261  1.00 84.67           H  
ATOM    296  NH1 ARG A  19      18.330   0.020 -15.483  1.00 84.67           N  
ATOM    297 HH11 ARG A  19      17.789   0.870 -15.540  1.00 84.67           H  
ATOM    298 HH12 ARG A  19      19.309   0.153 -15.271  1.00 84.67           H  
ATOM    299  NH2 ARG A  19      18.646  -2.159 -15.760  1.00 84.67           N  
ATOM    300 HH21 ARG A  19      19.589  -2.006 -15.435  1.00 84.67           H  
ATOM    301 HH22 ARG A  19      18.273  -3.098 -15.770  1.00 84.67           H  
ATOM    302  CZ  ARG A  19      17.829  -1.144 -15.780  1.00 84.67           C  
ATOM    303  N   LYS A  20       9.442   0.525 -16.398  1.00 89.99           N  
ATOM    304  H   LYS A  20       9.429   0.025 -17.276  1.00 89.99           H  
ATOM    305  CA  LYS A  20       8.289   1.345 -16.021  1.00 89.99           C  
ATOM    306  HA  LYS A  20       8.665   2.309 -15.680  1.00 89.99           H  
ATOM    307  C   LYS A  20       7.548   0.699 -14.847  1.00 89.99           C  
ATOM    308  CB  LYS A  20       7.387   1.579 -17.248  1.00 89.99           C  
ATOM    309  HB2 LYS A  20       6.878   0.653 -17.515  1.00 89.99           H  
ATOM    310  HB3 LYS A  20       8.003   1.902 -18.087  1.00 89.99           H  
ATOM    311  O   LYS A  20       7.351  -0.515 -14.836  1.00 89.99           O  
ATOM    312  CG  LYS A  20       6.356   2.674 -16.944  1.00 89.99           C  
ATOM    313  HG2 LYS A  20       5.729   2.349 -16.114  1.00 89.99           H  
ATOM    314  HG3 LYS A  20       6.893   3.573 -16.643  1.00 89.99           H  
ATOM    315  CD  LYS A  20       5.442   3.054 -18.114  1.00 89.99           C  
ATOM    316  HD2 LYS A  20       4.937   2.168 -18.497  1.00 89.99           H  
ATOM    317  HD3 LYS A  20       6.032   3.527 -18.900  1.00 89.99           H  
ATOM    318  CE  LYS A  20       4.411   4.041 -17.544  1.00 89.99           C  
ATOM    319  HE2 LYS A  20       3.800   3.518 -16.809  1.00 89.99           H  
ATOM    320  HE3 LYS A  20       4.938   4.827 -17.004  1.00 89.99           H  
ATOM    321  NZ  LYS A  20       3.541   4.670 -18.565  1.00 89.99           N  
ATOM    322  HZ1 LYS A  20       4.046   5.409 -19.033  1.00 89.99           H  
ATOM    323  HZ2 LYS A  20       2.803   5.174 -18.094  1.00 89.99           H  
ATOM    324  HZ3 LYS A  20       3.134   4.012 -19.213  1.00 89.99           H  
ATOM    325  N   PHE A  21       7.078   1.511 -13.904  1.00 92.92           N  
ATOM    326  H   PHE A  21       7.278   2.499 -13.966  1.00 92.92           H  
ATOM    327  CA  PHE A  21       6.157   1.053 -12.866  1.00 92.92           C  
ATOM    328  HA  PHE A  21       6.620   0.225 -12.330  1.00 92.92           H  
ATOM    329  C   PHE A  21       4.856   0.551 -13.515  1.00 92.92           C  
ATOM    330  CB  PHE A  21       5.917   2.192 -11.868  1.00 92.92           C  
ATOM    331  HB2 PHE A  21       6.874   2.489 -11.440  1.00 92.92           H  
ATOM    332  HB3 PHE A  21       5.519   3.056 -12.401  1.00 92.92           H  
ATOM    333  O   PHE A  21       4.169   1.295 -14.215  1.00 92.92           O  
ATOM    334  CG  PHE A  21       4.967   1.842 -10.738  1.00 92.92           C  
ATOM    335  CD1 PHE A  21       3.586   1.990 -10.930  1.00 92.92           C  
ATOM    336  HD1 PHE A  21       3.228   2.326 -11.893  1.00 92.92           H  
ATOM    337  CD2 PHE A  21       5.450   1.411  -9.489  1.00 92.92           C  
ATOM    338  HD2 PHE A  21       6.512   1.309  -9.323  1.00 92.92           H  
ATOM    339  CE1 PHE A  21       2.685   1.729  -9.884  1.00 92.92           C  
ATOM    340  HE1 PHE A  21       1.628   1.892 -10.033  1.00 92.92           H  
ATOM    341  CE2 PHE A  21       4.551   1.143  -8.439  1.00 92.92           C  
ATOM    342  HE2 PHE A  21       4.924   0.827  -7.476  1.00 92.92           H  
ATOM    343  CZ  PHE A  21       3.168   1.303  -8.637  1.00 92.92           C  
ATOM    344  HZ  PHE A  21       2.474   1.122  -7.830  1.00 92.92           H  
ATOM    345  N   ARG A  22       4.537  -0.733 -13.319  1.00 92.98           N  
ATOM    346  H   ARG A  22       5.173  -1.300 -12.777  1.00 92.98           H  
ATOM    347  CA  ARG A  22       3.380  -1.401 -13.930  1.00 92.98           C  
ATOM    348  HA  ARG A  22       2.797  -0.681 -14.505  1.00 92.98           H  
ATOM    349  C   ARG A  22       2.494  -1.996 -12.840  1.00 92.98           C  
ATOM    350  CB  ARG A  22       3.861  -2.488 -14.899  1.00 92.98           C  
ATOM    351  HB2 ARG A  22       3.024  -3.135 -15.161  1.00 92.98           H  
ATOM    352  HB3 ARG A  22       4.616  -3.096 -14.401  1.00 92.98           H  
ATOM    353  O   ARG A  22       2.851  -3.032 -12.279  1.00 92.98           O  
ATOM    354  CG  ARG A  22       4.443  -1.900 -16.189  1.00 92.98           C  
ATOM    355  HG2 ARG A  22       5.209  -1.160 -15.957  1.00 92.98           H  
ATOM    356  HG3 ARG A  22       3.650  -1.420 -16.762  1.00 92.98           H  
ATOM    357  CD  ARG A  22       5.064  -3.030 -17.006  1.00 92.98           C  
ATOM    358  HD2 ARG A  22       5.832  -3.512 -16.401  1.00 92.98           H  
ATOM    359  HD3 ARG A  22       4.289  -3.770 -17.207  1.00 92.98           H  
ATOM    360  NE  ARG A  22       5.686  -2.532 -18.247  1.00 92.98           N  
ATOM    361  HE  ARG A  22       6.331  -1.762 -18.142  1.00 92.98           H  
ATOM    362  NH1 ARG A  22       4.931  -4.195 -19.634  1.00 92.98           N  
ATOM    363 HH11 ARG A  22       4.914  -4.660 -20.530  1.00 92.98           H  
ATOM    364 HH12 ARG A  22       4.548  -4.647 -18.816  1.00 92.98           H  
ATOM    365  NH2 ARG A  22       6.279  -2.602 -20.433  1.00 92.98           N  
ATOM    366 HH21 ARG A  22       6.981  -1.910 -20.215  1.00 92.98           H  
ATOM    367 HH22 ARG A  22       6.273  -3.065 -21.331  1.00 92.98           H  
ATOM    368  CZ  ARG A  22       5.621  -3.107 -19.430  1.00 92.98           C  
ATOM    369  N   PRO A  23       1.318  -1.407 -12.563  1.00 94.70           N  
ATOM    370  CA  PRO A  23       0.413  -1.912 -11.535  1.00 94.70           C  
ATOM    371  HA  PRO A  23       0.843  -1.702 -10.555  1.00 94.70           H  
ATOM    372  C   PRO A  23       0.113  -3.411 -11.633  1.00 94.70           C  
ATOM    373  CB  PRO A  23      -0.859  -1.089 -11.719  1.00 94.70           C  
ATOM    374  HB2 PRO A  23      -1.483  -1.517 -12.504  1.00 94.70           H  
ATOM    375  HB3 PRO A  23      -1.419  -1.025 -10.786  1.00 94.70           H  
ATOM    376  O   PRO A  23       0.104  -4.105 -10.622  1.00 94.70           O  
ATOM    377  CG  PRO A  23      -0.336   0.268 -12.181  1.00 94.70           C  
ATOM    378  HG2 PRO A  23      -1.096   0.832 -12.723  1.00 94.70           H  
ATOM    379  HG3 PRO A  23       0.024   0.838 -11.325  1.00 94.70           H  
ATOM    380  CD  PRO A  23       0.833  -0.128 -13.081  1.00 94.70           C  
ATOM    381  HD2 PRO A  23       0.480  -0.252 -14.104  1.00 94.70           H  
ATOM    382  HD3 PRO A  23       1.604   0.643 -13.043  1.00 94.70           H  
ATOM    383  N   ASN A  24      -0.092  -3.931 -12.846  1.00 94.63           N  
ATOM    384  H   ASN A  24      -0.065  -3.312 -13.643  1.00 94.63           H  
ATOM    385  CA  ASN A  24      -0.465  -5.333 -13.057  1.00 94.63           C  
ATOM    386  HA  ASN A  24      -1.328  -5.564 -12.432  1.00 94.63           H  
ATOM    387  C   ASN A  24       0.629  -6.329 -12.647  1.00 94.63           C  
ATOM    388  CB  ASN A  24      -0.863  -5.528 -14.527  1.00 94.63           C  
ATOM    389  HB2 ASN A  24      -1.018  -6.591 -14.711  1.00 94.63           H  
ATOM    390  HB3 ASN A  24      -0.052  -5.193 -15.173  1.00 94.63           H  
ATOM    391  O   ASN A  24       0.295  -7.419 -12.193  1.00 94.63           O  
ATOM    392  CG  ASN A  24      -2.147  -4.809 -14.894  1.00 94.63           C  
ATOM    393  ND2 ASN A  24      -2.395  -4.630 -16.169  1.00 94.63           N  
ATOM    394 HD21 ASN A  24      -3.257  -4.153 -16.395  1.00 94.63           H  
ATOM    395 HD22 ASN A  24      -1.766  -5.000 -16.867  1.00 94.63           H  
ATOM    396  OD1 ASN A  24      -2.933  -4.388 -14.060  1.00 94.63           O  
ATOM    397  N   ASP A  25       1.903  -5.948 -12.752  1.00 92.59           N  
ATOM    398  H   ASP A  25       2.121  -5.027 -13.104  1.00 92.59           H  
ATOM    399  CA  ASP A  25       3.029  -6.810 -12.373  1.00 92.59           C  
ATOM    400  HA  ASP A  25       2.809  -7.838 -12.661  1.00 92.59           H  
ATOM    401  C   ASP A  25       3.251  -6.789 -10.849  1.00 92.59           C  
ATOM    402  CB  ASP A  25       4.290  -6.363 -13.139  1.00 92.59           C  
ATOM    403  HB2 ASP A  25       4.537  -5.343 -12.844  1.00 92.59           H  
ATOM    404  HB3 ASP A  25       5.120  -7.006 -12.846  1.00 92.59           H  
ATOM    405  O   ASP A  25       3.727  -7.755 -10.255  1.00 92.59           O  
ATOM    406  CG  ASP A  25       4.146  -6.425 -14.671  1.00 92.59           C  
ATOM    407  OD1 ASP A  25       3.327  -7.227 -15.172  1.00 92.59           O  
ATOM    408  OD2 ASP A  25       4.819  -5.624 -15.361  1.00 92.59           O  
ATOM    409  N   ILE A  26       2.858  -5.690 -10.196  1.00 94.94           N  
ATOM    410  H   ILE A  26       2.481  -4.939 -10.756  1.00 94.94           H  
ATOM    411  CA  ILE A  26       3.096  -5.446  -8.770  1.00 94.94           C  
ATOM    412  HA  ILE A  26       3.971  -6.020  -8.464  1.00 94.94           H  
ATOM    413  C   ILE A  26       1.922  -5.920  -7.899  1.00 94.94           C  
ATOM    414  CB  ILE A  26       3.416  -3.952  -8.551  1.00 94.94           C  
ATOM    415  HB  ILE A  26       2.540  -3.364  -8.826  1.00 94.94           H  
ATOM    416  O   ILE A  26       2.139  -6.419  -6.793  1.00 94.94           O  
ATOM    417  CG1 ILE A  26       4.623  -3.488  -9.403  1.00 94.94           C  
ATOM    418 HG12 ILE A  26       5.533  -3.957  -9.028  1.00 94.94           H  
ATOM    419 HG13 ILE A  26       4.500  -3.802 -10.439  1.00 94.94           H  
ATOM    420  CG2 ILE A  26       3.735  -3.727  -7.068  1.00 94.94           C  
ATOM    421 HG21 ILE A  26       4.573  -4.366  -6.788  1.00 94.94           H  
ATOM    422 HG22 ILE A  26       3.967  -2.678  -6.884  1.00 94.94           H  
ATOM    423 HG23 ILE A  26       2.890  -3.999  -6.436  1.00 94.94           H  
ATOM    424  CD1 ILE A  26       4.819  -1.970  -9.425  1.00 94.94           C  
ATOM    425 HD11 ILE A  26       5.592  -1.719 -10.152  1.00 94.94           H  
ATOM    426 HD12 ILE A  26       3.891  -1.480  -9.717  1.00 94.94           H  
ATOM    427 HD13 ILE A  26       5.139  -1.613  -8.446  1.00 94.94           H  
ATOM    428  N   ARG A  27       0.678  -5.809  -8.382  1.00 96.81           N  
ATOM    429  H   ARG A  27       0.569  -5.373  -9.287  1.00 96.81           H  
ATOM    430  CA  ARG A  27      -0.538  -6.230  -7.657  1.00 96.81           C  
ATOM    431  HA  ARG A  27      -0.686  -5.570  -6.803  1.00 96.81           H  
ATOM    432  C   ARG A  27      -0.441  -7.644  -7.067  1.00 96.81           C  
ATOM    433  CB  ARG A  27      -1.769  -6.129  -8.568  1.00 96.81           C  
ATOM    434  HB2 ARG A  27      -2.541  -6.807  -8.203  1.00 96.81           H  
ATOM    435  HB3 ARG A  27      -1.499  -6.434  -9.579  1.00 96.81           H  
ATOM    436  O   ARG A  27      -0.732  -7.777  -5.878  1.00 96.81           O  
ATOM    437  CG  ARG A  27      -2.375  -4.727  -8.630  1.00 96.81           C  
ATOM    438  HG2 ARG A  27      -1.608  -3.987  -8.858  1.00 96.81           H  
ATOM    439  HG3 ARG A  27      -2.828  -4.482  -7.670  1.00 96.81           H  
ATOM    440  CD  ARG A  27      -3.442  -4.743  -9.732  1.00 96.81           C  
ATOM    441  HD2 ARG A  27      -4.292  -5.338  -9.399  1.00 96.81           H  
ATOM    442  HD3 ARG A  27      -3.027  -5.222 -10.619  1.00 96.81           H  
ATOM    443  NE  ARG A  27      -3.883  -3.397 -10.126  1.00 96.81           N  
ATOM    444  HE  ARG A  27      -3.586  -3.077 -11.036  1.00 96.81           H  
ATOM    445  NH1 ARG A  27      -5.150  -2.955  -8.262  1.00 96.81           N  
ATOM    446 HH11 ARG A  27      -5.691  -2.348  -7.663  1.00 96.81           H  
ATOM    447 HH12 ARG A  27      -4.872  -3.828  -7.838  1.00 96.81           H  
ATOM    448  NH2 ARG A  27      -5.111  -1.503  -9.984  1.00 96.81           N  
ATOM    449 HH21 ARG A  27      -4.751  -1.197 -10.877  1.00 96.81           H  
ATOM    450 HH22 ARG A  27      -5.779  -0.938  -9.479  1.00 96.81           H  
ATOM    451  CZ  ARG A  27      -4.713  -2.627  -9.452  1.00 96.81           C  
ATOM    452  N   PRO A  28       0.011  -8.685  -7.801  1.00 96.53           N  
ATOM    453  CA  PRO A  28       0.140 -10.031  -7.238  1.00 96.53           C  
ATOM    454  HA  PRO A  28      -0.844 -10.378  -6.925  1.00 96.53           H  
ATOM    455  C   PRO A  28       1.092 -10.096  -6.037  1.00 96.53           C  
ATOM    456  CB  PRO A  28       0.646 -10.912  -8.387  1.00 96.53           C  
ATOM    457  HB2 PRO A  28       1.735 -10.957  -8.379  1.00 96.53           H  
ATOM    458  HB3 PRO A  28       0.226 -11.917  -8.336  1.00 96.53           H  
ATOM    459  O   PRO A  28       0.848 -10.846  -5.094  1.00 96.53           O  
ATOM    460  CG  PRO A  28       0.189 -10.174  -9.642  1.00 96.53           C  
ATOM    461  HG2 PRO A  28       0.814 -10.407 -10.504  1.00 96.53           H  
ATOM    462  HG3 PRO A  28      -0.857 -10.403  -9.846  1.00 96.53           H  
ATOM    463  CD  PRO A  28       0.325  -8.717  -9.225  1.00 96.53           C  
ATOM    464  HD2 PRO A  28       1.353  -8.387  -9.381  1.00 96.53           H  
ATOM    465  HD3 PRO A  28      -0.358  -8.114  -9.823  1.00 96.53           H  
ATOM    466  N   VAL A  29       2.152  -9.280  -6.036  1.00 95.60           N  
ATOM    467  H   VAL A  29       2.267  -8.640  -6.808  1.00 95.60           H  
ATOM    468  CA  VAL A  29       3.122  -9.213  -4.934  1.00 95.60           C  
ATOM    469  HA  VAL A  29       3.413 -10.229  -4.669  1.00 95.60           H  
ATOM    470  C   VAL A  29       2.500  -8.591  -3.688  1.00 95.60           C  
ATOM    471  CB  VAL A  29       4.388  -8.445  -5.364  1.00 95.60           C  
ATOM    472  HB  VAL A  29       4.134  -7.427  -5.659  1.00 95.60           H  
ATOM    473  O   VAL A  29       2.694  -9.108  -2.587  1.00 95.60           O  
ATOM    474  CG1 VAL A  29       5.419  -8.353  -4.234  1.00 95.60           C  
ATOM    475 HG11 VAL A  29       5.679  -9.356  -3.894  1.00 95.60           H  
ATOM    476 HG12 VAL A  29       5.020  -7.772  -3.403  1.00 95.60           H  
ATOM    477 HG13 VAL A  29       6.313  -7.850  -4.603  1.00 95.60           H  
ATOM    478  CG2 VAL A  29       5.040  -9.159  -6.555  1.00 95.60           C  
ATOM    479 HG21 VAL A  29       6.050  -8.785  -6.722  1.00 95.60           H  
ATOM    480 HG22 VAL A  29       4.455  -8.990  -7.460  1.00 95.60           H  
ATOM    481 HG23 VAL A  29       5.103 -10.230  -6.365  1.00 95.60           H  
ATOM    482  N   VAL A  30       1.725  -7.515  -3.853  1.00 97.85           N  
ATOM    483  H   VAL A  30       1.603  -7.156  -4.789  1.00 97.85           H  
ATOM    484  CA  VAL A  30       0.991  -6.882  -2.744  1.00 97.85           C  
ATOM    485  HA  VAL A  30       1.689  -6.667  -1.936  1.00 97.85           H  
ATOM    486  C   VAL A  30      -0.058  -7.832  -2.184  1.00 97.85           C  
ATOM    487  CB  VAL A  30       0.330  -5.562  -3.182  1.00 97.85           C  
ATOM    488  HB  VAL A  30      -0.360  -5.744  -4.006  1.00 97.85           H  
ATOM    489  O   VAL A  30      -0.140  -8.006  -0.971  1.00 97.85           O  
ATOM    490  CG1 VAL A  30      -0.441  -4.892  -2.037  1.00 97.85           C  
ATOM    491 HG11 VAL A  30       0.206  -4.762  -1.169  1.00 97.85           H  
ATOM    492 HG12 VAL A  30      -1.296  -5.505  -1.753  1.00 97.85           H  
ATOM    493 HG13 VAL A  30      -0.821  -3.922  -2.356  1.00 97.85           H  
ATOM    494  CG2 VAL A  30       1.408  -4.586  -3.652  1.00 97.85           C  
ATOM    495 HG21 VAL A  30       1.845  -4.935  -4.588  1.00 97.85           H  
ATOM    496 HG22 VAL A  30       2.187  -4.521  -2.893  1.00 97.85           H  
ATOM    497 HG23 VAL A  30       0.970  -3.599  -3.803  1.00 97.85           H  
ATOM    498  N   ARG A  31      -0.814  -8.492  -3.064  1.00 97.80           N  
ATOM    499  H   ARG A  31      -0.696  -8.284  -4.046  1.00 97.80           H  
ATOM    500  CA  ARG A  31      -1.849  -9.448  -2.679  1.00 97.80           C  
ATOM    501  HA  ARG A  31      -2.567  -8.947  -2.029  1.00 97.80           H  
ATOM    502  C   ARG A  31      -1.282 -10.619  -1.882  1.00 97.80           C  
ATOM    503  CB  ARG A  31      -2.567  -9.922  -3.941  1.00 97.80           C  
ATOM    504  HB2 ARG A  31      -2.839  -9.058  -4.547  1.00 97.80           H  
ATOM    505  HB3 ARG A  31      -1.912 -10.570  -4.522  1.00 97.80           H  
ATOM    506  O   ARG A  31      -1.773 -10.898  -0.797  1.00 97.80           O  
ATOM    507  CG  ARG A  31      -3.843 -10.668  -3.562  1.00 97.80           C  
ATOM    508  HG2 ARG A  31      -3.622 -11.488  -2.879  1.00 97.80           H  
ATOM    509  HG3 ARG A  31      -4.528  -9.972  -3.078  1.00 97.80           H  
ATOM    510  CD  ARG A  31      -4.481 -11.229  -4.824  1.00 97.80           C  
ATOM    511  HD2 ARG A  31      -3.922 -12.112  -5.133  1.00 97.80           H  
ATOM    512  HD3 ARG A  31      -4.419 -10.488  -5.621  1.00 97.80           H  
ATOM    513  NE  ARG A  31      -5.873 -11.606  -4.559  1.00 97.80           N  
ATOM    514  HE  ARG A  31      -5.983 -12.355  -3.891  1.00 97.80           H  
ATOM    515  NH1 ARG A  31      -6.867 -10.014  -5.890  1.00 97.80           N  
ATOM    516 HH11 ARG A  31      -6.082  -9.400  -5.725  1.00 97.80           H  
ATOM    517 HH12 ARG A  31      -7.713  -9.547  -6.187  1.00 97.80           H  
ATOM    518  NH2 ARG A  31      -8.123 -11.527  -4.847  1.00 97.80           N  
ATOM    519 HH21 ARG A  31      -8.188 -12.296  -4.194  1.00 97.80           H  
ATOM    520 HH22 ARG A  31      -8.950 -11.072  -5.207  1.00 97.80           H  
ATOM    521  CZ  ARG A  31      -6.939 -11.053  -5.105  1.00 97.80           C  
ATOM    522  N   SER A  32      -0.202 -11.230  -2.368  1.00 97.35           N  
ATOM    523  H   SER A  32       0.131 -10.960  -3.283  1.00 97.35           H  
ATOM    524  CA  SER A  32       0.468 -12.332  -1.671  1.00 97.35           C  
ATOM    525  HA  SER A  32      -0.251 -13.139  -1.526  1.00 97.35           H  
ATOM    526  C   SER A  32       0.987 -11.912  -0.291  1.00 97.35           C  
ATOM    527  CB  SER A  32       1.616 -12.846  -2.542  1.00 97.35           C  
ATOM    528  HB2 SER A  32       1.206 -13.270  -3.459  1.00 97.35           H  
ATOM    529  HB3 SER A  32       2.273 -12.017  -2.804  1.00 97.35           H  
ATOM    530  O   SER A  32       0.870 -12.676   0.666  1.00 97.35           O  
ATOM    531  OG  SER A  32       2.369 -13.833  -1.865  1.00 97.35           O  
ATOM    532  HG  SER A  32       1.751 -14.463  -1.486  1.00 97.35           H  
ATOM    533  N   LEU A  33       1.521 -10.690  -0.156  1.00 97.32           N  
ATOM    534  H   LEU A  33       1.597 -10.094  -0.969  1.00 97.32           H  
ATOM    535  CA  LEU A  33       1.940 -10.170   1.146  1.00 97.32           C  
ATOM    536  HA  LEU A  33       2.617 -10.896   1.595  1.00 97.32           H  
ATOM    537  C   LEU A  33       0.740 -10.011   2.092  1.00 97.32           C  
ATOM    538  CB  LEU A  33       2.687  -8.838   0.965  1.00 97.32           C  
ATOM    539  HB2 LEU A  33       1.976  -8.092   0.610  1.00 97.32           H  
ATOM    540  HB3 LEU A  33       3.461  -8.949   0.206  1.00 97.32           H  
ATOM    541  O   LEU A  33       0.822 -10.443   3.240  1.00 97.32           O  
ATOM    542  CG  LEU A  33       3.327  -8.342   2.279  1.00 97.32           C  
ATOM    543  HG  LEU A  33       2.653  -8.503   3.120  1.00 97.32           H  
ATOM    544  CD1 LEU A  33       4.655  -9.040   2.566  1.00 97.32           C  
ATOM    545 HD11 LEU A  33       5.371  -8.786   1.784  1.00 97.32           H  
ATOM    546 HD12 LEU A  33       4.500 -10.118   2.613  1.00 97.32           H  
ATOM    547 HD13 LEU A  33       5.032  -8.704   3.532  1.00 97.32           H  
ATOM    548  CD2 LEU A  33       3.595  -6.847   2.189  1.00 97.32           C  
ATOM    549 HD21 LEU A  33       4.213  -6.620   1.320  1.00 97.32           H  
ATOM    550 HD22 LEU A  33       4.090  -6.499   3.096  1.00 97.32           H  
ATOM    551 HD23 LEU A  33       2.634  -6.339   2.108  1.00 97.32           H  
ATOM    552  N   LEU A  34      -0.365  -9.430   1.614  1.00 98.14           N  
ATOM    553  H   LEU A  34      -0.368  -9.125   0.651  1.00 98.14           H  
ATOM    554  CA  LEU A  34      -1.588  -9.246   2.399  1.00 98.14           C  
ATOM    555  HA  LEU A  34      -1.341  -8.702   3.311  1.00 98.14           H  
ATOM    556  C   LEU A  34      -2.178 -10.580   2.858  1.00 98.14           C  
ATOM    557  CB  LEU A  34      -2.622  -8.452   1.579  1.00 98.14           C  
ATOM    558  HB2 LEU A  34      -3.596  -8.536   2.063  1.00 98.14           H  
ATOM    559  HB3 LEU A  34      -2.712  -8.906   0.592  1.00 98.14           H  
ATOM    560  O   LEU A  34      -2.456 -10.729   4.044  1.00 98.14           O  
ATOM    561  CG  LEU A  34      -2.284  -6.962   1.419  1.00 98.14           C  
ATOM    562  HG  LEU A  34      -1.259  -6.845   1.065  1.00 98.14           H  
ATOM    563  CD1 LEU A  34      -3.226  -6.306   0.409  1.00 98.14           C  
ATOM    564 HD11 LEU A  34      -4.247  -6.307   0.789  1.00 98.14           H  
ATOM    565 HD12 LEU A  34      -3.189  -6.848  -0.536  1.00 98.14           H  
ATOM    566 HD13 LEU A  34      -2.916  -5.275   0.233  1.00 98.14           H  
ATOM    567  CD2 LEU A  34      -2.426  -6.230   2.754  1.00 98.14           C  
ATOM    568 HD21 LEU A  34      -2.232  -5.166   2.623  1.00 98.14           H  
ATOM    569 HD22 LEU A  34      -3.436  -6.358   3.144  1.00 98.14           H  
ATOM    570 HD23 LEU A  34      -1.705  -6.619   3.474  1.00 98.14           H  
ATOM    571  N   GLU A  35      -2.297 -11.554   1.956  1.00 97.21           N  
ATOM    572  H   GLU A  35      -2.069 -11.350   0.993  1.00 97.21           H  
ATOM    573  CA  GLU A  35      -2.741 -12.915   2.272  1.00 97.21           C  
ATOM    574  HA  GLU A  35      -3.753 -12.891   2.675  1.00 97.21           H  
ATOM    575  C   GLU A  35      -1.842 -13.525   3.355  1.00 97.21           C  
ATOM    576  CB  GLU A  35      -2.746 -13.765   0.986  1.00 97.21           C  
ATOM    577  HB2 GLU A  35      -1.801 -13.611   0.463  1.00 97.21           H  
ATOM    578  HB3 GLU A  35      -2.826 -14.819   1.251  1.00 97.21           H  
ATOM    579  O   GLU A  35      -2.321 -13.877   4.431  1.00 97.21           O  
ATOM    580  CG  GLU A  35      -3.926 -13.402   0.061  1.00 97.21           C  
ATOM    581  HG2 GLU A  35      -4.005 -12.318  -0.010  1.00 97.21           H  
ATOM    582  HG3 GLU A  35      -4.841 -13.767   0.528  1.00 97.21           H  
ATOM    583  CD  GLU A  35      -3.837 -13.969  -1.370  1.00 97.21           C  
ATOM    584  OE1 GLU A  35      -4.773 -13.680  -2.164  1.00 97.21           O  
ATOM    585  OE2 GLU A  35      -2.817 -14.612  -1.710  1.00 97.21           O  
ATOM    586  N   SER A  36      -0.520 -13.519   3.146  1.00 96.64           N  
ATOM    587  H   SER A  36      -0.181 -13.206   2.247  1.00 96.64           H  
ATOM    588  CA  SER A  36       0.432 -14.101   4.102  1.00 96.64           C  
ATOM    589  HA  SER A  36       0.166 -15.149   4.241  1.00 96.64           H  
ATOM    590  C   SER A  36       0.402 -13.448   5.487  1.00 96.64           C  
ATOM    591  CB  SER A  36       1.855 -14.042   3.537  1.00 96.64           C  
ATOM    592  HB2 SER A  36       2.498 -14.676   4.147  1.00 96.64           H  
ATOM    593  HB3 SER A  36       1.850 -14.442   2.523  1.00 96.64           H  
ATOM    594  O   SER A  36       0.670 -14.114   6.486  1.00 96.64           O  
ATOM    595  OG  SER A  36       2.397 -12.730   3.524  1.00 96.64           O  
ATOM    596  HG  SER A  36       1.694 -12.104   3.335  1.00 96.64           H  
ATOM    597  N   ARG A  37       0.096 -12.146   5.556  1.00 96.18           N  
ATOM    598  H   ARG A  37      -0.121 -11.664   4.695  1.00 96.18           H  
ATOM    599  CA  ARG A  37       0.164 -11.376   6.799  1.00 96.18           C  
ATOM    600  HA  ARG A  37       0.845 -11.904   7.466  1.00 96.18           H  
ATOM    601  C   ARG A  37      -1.164 -11.312   7.539  1.00 96.18           C  
ATOM    602  CB  ARG A  37       0.735  -9.976   6.500  1.00 96.18           C  
ATOM    603  HB2 ARG A  37       0.046  -9.447   5.842  1.00 96.18           H  
ATOM    604  HB3 ARG A  37       1.682 -10.088   5.971  1.00 96.18           H  
ATOM    605  O   ARG A  37      -1.127 -11.159   8.755  1.00 96.18           O  
ATOM    606  CG  ARG A  37       0.981  -9.109   7.748  1.00 96.18           C  
ATOM    607  HG2 ARG A  37       1.376  -8.144   7.430  1.00 96.18           H  
ATOM    608  HG3 ARG A  37       0.039  -8.925   8.265  1.00 96.18           H  
ATOM    609  CD  ARG A  37       1.996  -9.745   8.706  1.00 96.18           C  
ATOM    610  HD2 ARG A  37       2.980  -9.730   8.238  1.00 96.18           H  
ATOM    611  HD3 ARG A  37       1.739 -10.786   8.904  1.00 96.18           H  
ATOM    612  NE  ARG A  37       2.070  -9.039   9.988  1.00 96.18           N  
ATOM    613  HE  ARG A  37       2.901  -8.488  10.154  1.00 96.18           H  
ATOM    614  NH1 ARG A  37       0.275 -10.062  11.007  1.00 96.18           N  
ATOM    615 HH11 ARG A  37      -0.135 -10.464  11.838  1.00 96.18           H  
ATOM    616 HH12 ARG A  37      -0.068 -10.442  10.137  1.00 96.18           H  
ATOM    617  NH2 ARG A  37       1.723  -8.841  12.189  1.00 96.18           N  
ATOM    618 HH21 ARG A  37       1.198  -9.083  13.018  1.00 96.18           H  
ATOM    619 HH22 ARG A  37       2.572  -8.294  12.195  1.00 96.18           H  
ATOM    620  CZ  ARG A  37       1.340  -9.314  11.048  1.00 96.18           C  
ATOM    621  N   LEU A  38      -2.299 -11.371   6.838  1.00 97.24           N  
ATOM    622  H   LEU A  38      -2.225 -11.490   5.837  1.00 97.24           H  
ATOM    623  CA  LEU A  38      -3.618 -11.044   7.390  1.00 97.24           C  
ATOM    624  HA  LEU A  38      -3.512 -10.803   8.447  1.00 97.24           H  
ATOM    625  C   LEU A  38      -4.642 -12.185   7.337  1.00 97.24           C  
ATOM    626  CB  LEU A  38      -4.191  -9.806   6.673  1.00 97.24           C  
ATOM    627  HB2 LEU A  38      -4.309 -10.045   5.616  1.00 97.24           H  
ATOM    628  HB3 LEU A  38      -5.189  -9.620   7.071  1.00 97.24           H  
ATOM    629  O   LEU A  38      -5.696 -12.041   7.950  1.00 97.24           O  
ATOM    630  CG  LEU A  38      -3.382  -8.506   6.799  1.00 97.24           C  
ATOM    631  HG  LEU A  38      -2.383  -8.645   6.385  1.00 97.24           H  
ATOM    632  CD1 LEU A  38      -4.091  -7.411   6.001  1.00 97.24           C  
ATOM    633 HD11 LEU A  38      -5.089  -7.244   6.406  1.00 97.24           H  
ATOM    634 HD12 LEU A  38      -3.518  -6.485   6.052  1.00 97.24           H  
ATOM    635 HD13 LEU A  38      -4.171  -7.722   4.960  1.00 97.24           H  
ATOM    636  CD2 LEU A  38      -3.264  -8.035   8.250  1.00 97.24           C  
ATOM    637 HD21 LEU A  38      -2.659  -8.740   8.820  1.00 97.24           H  
ATOM    638 HD22 LEU A  38      -2.782  -7.058   8.288  1.00 97.24           H  
ATOM    639 HD23 LEU A  38      -4.253  -7.967   8.705  1.00 97.24           H  
ATOM    640  N   GLU A  39      -4.385 -13.294   6.632  1.00 95.01           N  
ATOM    641  H   GLU A  39      -3.522 -13.365   6.113  1.00 95.01           H  
ATOM    642  CA  GLU A  39      -5.349 -14.404   6.493  1.00 95.01           C  
ATOM    643  HA  GLU A  39      -6.221 -14.056   5.939  1.00 95.01           H  
ATOM    644  C   GLU A  39      -5.884 -14.917   7.840  1.00 95.01           C  
ATOM    645  CB  GLU A  39      -4.694 -15.536   5.683  1.00 95.01           C  
ATOM    646  HB2 GLU A  39      -4.455 -15.149   4.692  1.00 95.01           H  
ATOM    647  HB3 GLU A  39      -3.772 -15.836   6.182  1.00 95.01           H  
ATOM    648  O   GLU A  39      -7.088 -15.116   7.982  1.00 95.01           O  
ATOM    649  CG  GLU A  39      -5.593 -16.764   5.489  1.00 95.01           C  
ATOM    650  HG2 GLU A  39      -5.817 -17.206   6.461  1.00 95.01           H  
ATOM    651  HG3 GLU A  39      -6.531 -16.438   5.039  1.00 95.01           H  
ATOM    652  CD  GLU A  39      -4.935 -17.838   4.609  1.00 95.01           C  
ATOM    653  OE1 GLU A  39      -5.674 -18.474   3.823  1.00 95.01           O  
ATOM    654  OE2 GLU A  39      -3.709 -18.051   4.759  1.00 95.01           O  
ATOM    655  N   ASN A  40      -5.011 -15.054   8.842  1.00 93.83           N  
ATOM    656  H   ASN A  40      -4.047 -14.820   8.653  1.00 93.83           H  
ATOM    657  CA  ASN A  40      -5.361 -15.576  10.168  1.00 93.83           C  
ATOM    658  HA  ASN A  40      -6.376 -15.971  10.133  1.00 93.83           H  
ATOM    659  C   ASN A  40      -5.379 -14.497  11.264  1.00 93.83           C  
ATOM    660  CB  ASN A  40      -4.425 -16.750  10.498  1.00 93.83           C  
ATOM    661  HB2 ASN A  40      -4.679 -17.150  11.479  1.00 93.83           H  
ATOM    662  HB3 ASN A  40      -3.392 -16.405  10.524  1.00 93.83           H  
ATOM    663  O   ASN A  40      -5.426 -14.820  12.451  1.00 93.83           O  
ATOM    664  CG  ASN A  40      -4.580 -17.876   9.494  1.00 93.83           C  
ATOM    665  ND2 ASN A  40      -3.575 -18.148   8.694  1.00 93.83           N  
ATOM    666 HD21 ASN A  40      -2.753 -17.561   8.678  1.00 93.83           H  
ATOM    667 HD22 ASN A  40      -3.786 -18.762   7.921  1.00 93.83           H  
ATOM    668  OD1 ASN A  40      -5.613 -18.513   9.406  1.00 93.83           O  
ATOM    669  N   GLU A  41      -5.312 -13.219  10.885  1.00 96.15           N  
ATOM    670  H   GLU A  41      -5.397 -12.996   9.904  1.00 96.15           H  
ATOM    671  CA  GLU A  41      -5.271 -12.120  11.848  1.00 96.15           C  
ATOM    672  HA  GLU A  41      -4.751 -12.472  12.739  1.00 96.15           H  
ATOM    673  C   GLU A  41      -6.668 -11.699  12.302  1.00 96.15           C  
ATOM    674  CB  GLU A  41      -4.487 -10.922  11.298  1.00 96.15           C  
ATOM    675  HB2 GLU A  41      -4.830 -10.703  10.287  1.00 96.15           H  
ATOM    676  HB3 GLU A  41      -4.692 -10.042  11.908  1.00 96.15           H  
ATOM    677  O   GLU A  41      -7.602 -11.540  11.510  1.00 96.15           O  
ATOM    678  CG  GLU A  41      -2.972 -11.165  11.282  1.00 96.15           C  
ATOM    679  HG2 GLU A  41      -2.761 -12.055  10.688  1.00 96.15           H  
ATOM    680  HG3 GLU A  41      -2.516 -10.306  10.790  1.00 96.15           H  
ATOM    681  CD  GLU A  41      -2.335 -11.311  12.676  1.00 96.15           C  
ATOM    682  OE1 GLU A  41      -1.120 -11.614  12.722  1.00 96.15           O  
ATOM    683  OE2 GLU A  41      -3.027 -11.055  13.685  1.00 96.15           O  
ATOM    684  N   VAL A  42      -6.790 -11.455  13.606  1.00 95.85           N  
ATOM    685  H   VAL A  42      -5.950 -11.512  14.163  1.00 95.85           H  
ATOM    686  CA  VAL A  42      -7.991 -10.889  14.226  1.00 95.85           C  
ATOM    687  HA  VAL A  42      -8.812 -10.931  13.511  1.00 95.85           H  
ATOM    688  C   VAL A  42      -7.718  -9.430  14.551  1.00 95.85           C  
ATOM    689  CB  VAL A  42      -8.426 -11.674  15.475  1.00 95.85           C  
ATOM    690  HB  VAL A  42      -7.626 -11.648  16.215  1.00 95.85           H  
ATOM    691  O   VAL A  42      -6.648  -9.077  15.044  1.00 95.85           O  
ATOM    692  CG1 VAL A  42      -9.696 -11.081  16.105  1.00 95.85           C  
ATOM    693 HG11 VAL A  42     -10.499 -11.044  15.369  1.00 95.85           H  
ATOM    694 HG12 VAL A  42      -9.501 -10.079  16.487  1.00 95.85           H  
ATOM    695 HG13 VAL A  42     -10.013 -11.701  16.943  1.00 95.85           H  
ATOM    696  CG2 VAL A  42      -8.726 -13.139  15.131  1.00 95.85           C  
ATOM    697 HG21 VAL A  42      -7.834 -13.623  14.735  1.00 95.85           H  
ATOM    698 HG22 VAL A  42      -9.516 -13.196  14.382  1.00 95.85           H  
ATOM    699 HG23 VAL A  42      -9.039 -13.679  16.025  1.00 95.85           H  
ATOM    700  N   TYR A  43      -8.700  -8.568  14.303  1.00 97.08           N  
ATOM    701  H   TYR A  43      -9.574  -8.902  13.923  1.00 97.08           H  
ATOM    702  CA  TYR A  43      -8.542  -7.148  14.571  1.00 97.08           C  
ATOM    703  HA  TYR A  43      -7.674  -6.797  14.013  1.00 97.08           H  
ATOM    704  C   TYR A  43      -8.309  -6.868  16.063  1.00 97.08           C  
ATOM    705  CB  TYR A  43      -9.762  -6.383  14.071  1.00 97.08           C  
ATOM    706  HB2 TYR A  43     -10.633  -6.674  14.658  1.00 97.08           H  
ATOM    707  HB3 TYR A  43      -9.961  -6.651  13.034  1.00 97.08           H  
ATOM    708  O   TYR A  43      -9.139  -7.187  16.915  1.00 97.08           O  
ATOM    709  CG  TYR A  43      -9.562  -4.888  14.164  1.00 97.08           C  
ATOM    710  CD1 TYR A  43      -9.931  -4.205  15.339  1.00 97.08           C  
ATOM    711  HD1 TYR A  43     -10.392  -4.745  16.153  1.00 97.08           H  
ATOM    712  CD2 TYR A  43      -8.979  -4.188  13.092  1.00 97.08           C  
ATOM    713  HD2 TYR A  43      -8.678  -4.715  12.198  1.00 97.08           H  
ATOM    714  CE1 TYR A  43      -9.738  -2.815  15.438  1.00 97.08           C  
ATOM    715  HE1 TYR A  43     -10.060  -2.292  16.326  1.00 97.08           H  
ATOM    716  CE2 TYR A  43      -8.802  -2.796  13.181  1.00 97.08           C  
ATOM    717  HE2 TYR A  43      -8.357  -2.245  12.365  1.00 97.08           H  
ATOM    718  OH  TYR A  43      -9.020  -0.763  14.422  1.00 97.08           O  
ATOM    719  HH  TYR A  43      -9.326  -0.414  15.263  1.00 97.08           H  
ATOM    720  CZ  TYR A  43      -9.181  -2.108  14.351  1.00 97.08           C  
ATOM    721  N   LYS A  44      -7.198  -6.193  16.358  1.00 96.50           N  
ATOM    722  H   LYS A  44      -6.547  -6.037  15.601  1.00 96.50           H  
ATOM    723  CA  LYS A  44      -6.847  -5.650  17.672  1.00 96.50           C  
ATOM    724  HA  LYS A  44      -7.736  -5.564  18.297  1.00 96.50           H  
ATOM    725  C   LYS A  44      -6.216  -4.279  17.477  1.00 96.50           C  
ATOM    726  CB  LYS A  44      -5.832  -6.559  18.361  1.00 96.50           C  
ATOM    727  HB2 LYS A  44      -5.523  -6.088  19.294  1.00 96.50           H  
ATOM    728  HB3 LYS A  44      -4.958  -6.598  17.711  1.00 96.50           H  
ATOM    729  O   LYS A  44      -5.130  -4.177  16.908  1.00 96.50           O  
ATOM    730  CG  LYS A  44      -6.305  -7.991  18.672  1.00 96.50           C  
ATOM    731  HG2 LYS A  44      -7.007  -7.998  19.506  1.00 96.50           H  
ATOM    732  HG3 LYS A  44      -6.749  -8.461  17.794  1.00 96.50           H  
ATOM    733  CD  LYS A  44      -5.018  -8.719  19.031  1.00 96.50           C  
ATOM    734  HD2 LYS A  44      -4.560  -8.238  19.895  1.00 96.50           H  
ATOM    735  HD3 LYS A  44      -4.369  -8.573  18.168  1.00 96.50           H  
ATOM    736  CE  LYS A  44      -5.038 -10.218  19.256  1.00 96.50           C  
ATOM    737  HE2 LYS A  44      -5.629 -10.696  18.475  1.00 96.50           H  
ATOM    738  HE3 LYS A  44      -5.460 -10.439  20.237  1.00 96.50           H  
ATOM    739  NZ  LYS A  44      -3.617 -10.634  19.161  1.00 96.50           N  
ATOM    740  HZ1 LYS A  44      -3.021 -10.002  19.676  1.00 96.50           H  
ATOM    741  HZ2 LYS A  44      -3.438 -11.600  19.398  1.00 96.50           H  
ATOM    742  HZ3 LYS A  44      -3.273 -10.445  18.230  1.00 96.50           H  
ATOM    743  N   ALA A  45      -6.892  -3.232  17.942  1.00 95.23           N  
ATOM    744  H   ALA A  45      -7.764  -3.401  18.422  1.00 95.23           H  
ATOM    745  CA  ALA A  45      -6.509  -1.844  17.674  1.00 95.23           C  
ATOM    746  HA  ALA A  45      -6.639  -1.648  16.609  1.00 95.23           H  
ATOM    747  C   ALA A  45      -5.036  -1.537  18.013  1.00 95.23           C  
ATOM    748  CB  ALA A  45      -7.464  -0.934  18.455  1.00 95.23           C  
ATOM    749  HB1 ALA A  45      -8.496  -1.133  18.167  1.00 95.23           H  
ATOM    750  HB2 ALA A  45      -7.228   0.108  18.236  1.00 95.23           H  
ATOM    751  HB3 ALA A  45      -7.345  -1.099  19.526  1.00 95.23           H  
ATOM    752  O   ALA A  45      -4.358  -0.883  17.222  1.00 95.23           O  
ATOM    753  N   ASP A  46      -4.536  -2.082  19.125  1.00 95.98           N  
ATOM    754  H   ASP A  46      -5.172  -2.533  19.767  1.00 95.98           H  
ATOM    755  CA  ASP A  46      -3.169  -1.855  19.614  1.00 95.98           C  
ATOM    756  HA  ASP A  46      -2.991  -0.781  19.672  1.00 95.98           H  
ATOM    757  C   ASP A  46      -2.086  -2.453  18.697  1.00 95.98           C  
ATOM    758  CB  ASP A  46      -3.042  -2.440  21.032  1.00 95.98           C  
ATOM    759  HB2 ASP A  46      -2.033  -2.254  21.398  1.00 95.98           H  
ATOM    760  HB3 ASP A  46      -3.188  -3.519  20.979  1.00 95.98           H  
ATOM    761  O   ASP A  46      -0.951  -1.981  18.678  1.00 95.98           O  
ATOM    762  CG  ASP A  46      -4.038  -1.844  22.036  1.00 95.98           C  
ATOM    763  OD1 ASP A  46      -4.453  -0.679  21.844  1.00 95.98           O  
ATOM    764  OD2 ASP A  46      -4.419  -2.584  22.968  1.00 95.98           O  
ATOM    765  N   GLU A  47      -2.428  -3.472  17.902  1.00 96.06           N  
ATOM    766  H   GLU A  47      -3.385  -3.793  17.928  1.00 96.06           H  
ATOM    767  CA  GLU A  47      -1.493  -4.147  16.996  1.00 96.06           C  
ATOM    768  HA  GLU A  47      -0.475  -4.001  17.357  1.00 96.06           H  
ATOM    769  C   GLU A  47      -1.547  -3.547  15.576  1.00 96.06           C  
ATOM    770  CB  GLU A  47      -1.766  -5.668  17.009  1.00 96.06           C  
ATOM    771  HB2 GLU A  47      -1.119  -6.138  16.268  1.00 96.06           H  
ATOM    772  HB3 GLU A  47      -2.802  -5.845  16.719  1.00 96.06           H  
ATOM    773  O   GLU A  47      -0.526  -3.481  14.886  1.00 96.06           O  
ATOM    774  CG  GLU A  47      -1.497  -6.328  18.385  1.00 96.06           C  
ATOM    775  HG2 GLU A  47      -2.098  -5.822  19.141  1.00 96.06           H  
ATOM    776  HG3 GLU A  47      -0.447  -6.179  18.639  1.00 96.06           H  
ATOM    777  CD  GLU A  47      -1.820  -7.839  18.449  1.00 96.06           C  
ATOM    778  OE1 GLU A  47      -1.915  -8.415  19.562  1.00 96.06           O  
ATOM    779  OE2 GLU A  47      -2.076  -8.467  17.404  1.00 96.06           O  
ATOM    780  N   MET A  48      -2.705  -3.037  15.132  1.00 96.47           N  
ATOM    781  H   MET A  48      -3.495  -3.070  15.761  1.00 96.47           H  
ATOM    782  CA  MET A  48      -2.934  -2.650  13.727  1.00 96.47           C  
ATOM    783  HA  MET A  48      -2.764  -3.523  13.097  1.00 96.47           H  
ATOM    784  C   MET A  48      -2.001  -1.549  13.215  1.00 96.47           C  
ATOM    785  CB  MET A  48      -4.373  -2.169  13.518  1.00 96.47           C  
ATOM    786  HB2 MET A  48      -4.469  -1.805  12.496  1.00 96.47           H  
ATOM    787  HB3 MET A  48      -4.576  -1.336  14.191  1.00 96.47           H  
ATOM    788  O   MET A  48      -1.638  -1.549  12.036  1.00 96.47           O  
ATOM    789  CG  MET A  48      -5.449  -3.232  13.720  1.00 96.47           C  
ATOM    790  HG2 MET A  48      -6.384  -2.755  13.424  1.00 96.47           H  
ATOM    791  HG3 MET A  48      -5.541  -3.470  14.779  1.00 96.47           H  
ATOM    792  SD  MET A  48      -5.303  -4.771  12.768  1.00 96.47           S  
ATOM    793  CE  MET A  48      -4.473  -5.866  13.956  1.00 96.47           C  
ATOM    794  HE1 MET A  48      -3.514  -5.444  14.254  1.00 96.47           H  
ATOM    795  HE2 MET A  48      -4.311  -6.841  13.498  1.00 96.47           H  
ATOM    796  HE3 MET A  48      -5.085  -6.001  14.847  1.00 96.47           H  
ATOM    797  N   GLN A  49      -1.581  -0.612  14.069  1.00 96.59           N  
ATOM    798  H   GLN A  49      -1.912  -0.643  15.023  1.00 96.59           H  
ATOM    799  CA  GLN A  49      -0.621   0.421  13.668  1.00 96.59           C  
ATOM    800  HA  GLN A  49      -1.006   0.930  12.785  1.00 96.59           H  
ATOM    801  C   GLN A  49       0.744  -0.185  13.302  1.00 96.59           C  
ATOM    802  CB  GLN A  49      -0.477   1.454  14.793  1.00 96.59           C  
ATOM    803  HB2 GLN A  49      -1.465   1.822  15.068  1.00 96.59           H  
ATOM    804  HB3 GLN A  49      -0.022   0.984  15.665  1.00 96.59           H  
ATOM    805  O   GLN A  49       1.367   0.231  12.326  1.00 96.59           O  
ATOM    806  CG  GLN A  49       0.386   2.639  14.329  1.00 96.59           C  
ATOM    807  HG2 GLN A  49      -0.076   3.091  13.451  1.00 96.59           H  
ATOM    808  HG3 GLN A  49       1.380   2.289  14.052  1.00 96.59           H  
ATOM    809  CD  GLN A  49       0.566   3.715  15.391  1.00 96.59           C  
ATOM    810  NE2 GLN A  49       1.165   4.832  15.045  1.00 96.59           N  
ATOM    811 HE21 GLN A  49       1.454   4.988  14.090  1.00 96.59           H  
ATOM    812 HE22 GLN A  49       1.247   5.515  15.785  1.00 96.59           H  
ATOM    813  OE1 GLN A  49       0.197   3.590  16.543  1.00 96.59           O  
ATOM    814  N   SER A  50       1.198  -1.188  14.056  1.00 97.86           N  
ATOM    815  H   SER A  50       0.605  -1.552  14.788  1.00 97.86           H  
ATOM    816  CA  SER A  50       2.449  -1.889  13.764  1.00 97.86           C  
ATOM    817  HA  SER A  50       3.238  -1.154  13.601  1.00 97.86           H  
ATOM    818  C   SER A  50       2.319  -2.726  12.492  1.00 97.86           C  
ATOM    819  CB  SER A  50       2.850  -2.758  14.959  1.00 97.86           C  
ATOM    820  HB2 SER A  50       2.151  -3.586  15.078  1.00 97.86           H  
ATOM    821  HB3 SER A  50       2.829  -2.149  15.863  1.00 97.86           H  
ATOM    822  O   SER A  50       3.168  -2.639  11.609  1.00 97.86           O  
ATOM    823  OG  SER A  50       4.161  -3.253  14.777  1.00 97.86           O  
ATOM    824  HG  SER A  50       4.117  -4.115  14.356  1.00 97.86           H  
ATOM    825  N   ILE A  51       1.217  -3.471  12.359  1.00 97.81           N  
ATOM    826  H   ILE A  51       0.563  -3.493  13.128  1.00 97.81           H  
ATOM    827  CA  ILE A  51       0.965  -4.352  11.209  1.00 97.81           C  
ATOM    828  HA  ILE A  51       1.825  -5.010  11.080  1.00 97.81           H  
ATOM    829  C   ILE A  51       0.820  -3.555   9.908  1.00 97.81           C  
ATOM    830  CB  ILE A  51      -0.278  -5.232  11.473  1.00 97.81           C  
ATOM    831  HB  ILE A  51      -1.138  -4.584  11.647  1.00 97.81           H  
ATOM    832  O   ILE A  51       1.402  -3.913   8.889  1.00 97.81           O  
ATOM    833  CG1 ILE A  51      -0.045  -6.080  12.743  1.00 97.81           C  
ATOM    834 HG12 ILE A  51       0.020  -5.424  13.611  1.00 97.81           H  
ATOM    835 HG13 ILE A  51       0.925  -6.571  12.670  1.00 97.81           H  
ATOM    836  CG2 ILE A  51      -0.592  -6.114  10.250  1.00 97.81           C  
ATOM    837 HG21 ILE A  51       0.260  -6.752  10.019  1.00 97.81           H  
ATOM    838 HG22 ILE A  51      -0.824  -5.500   9.379  1.00 97.81           H  
ATOM    839 HG23 ILE A  51      -1.467  -6.736  10.440  1.00 97.81           H  
ATOM    840  CD1 ILE A  51      -1.134  -7.111  13.051  1.00 97.81           C  
ATOM    841 HD11 ILE A  51      -0.992  -7.505  14.058  1.00 97.81           H  
ATOM    842 HD12 ILE A  51      -1.090  -7.940  12.345  1.00 97.81           H  
ATOM    843 HD13 ILE A  51      -2.112  -6.635  12.980  1.00 97.81           H  
ATOM    844  N   SER A  52       0.084  -2.441   9.925  1.00 97.72           N  
ATOM    845  H   SER A  52      -0.400  -2.195  10.777  1.00 97.72           H  
ATOM    846  CA  SER A  52      -0.060  -1.581   8.741  1.00 97.72           C  
ATOM    847  HA  SER A  52      -0.430  -2.191   7.918  1.00 97.72           H  
ATOM    848  C   SER A  52       1.276  -0.994   8.286  1.00 97.72           C  
ATOM    849  CB  SER A  52      -1.069  -0.456   8.987  1.00 97.72           C  
ATOM    850  HB2 SER A  52      -2.066  -0.880   9.105  1.00 97.72           H  
ATOM    851  HB3 SER A  52      -1.074   0.214   8.127  1.00 97.72           H  
ATOM    852  O   SER A  52       1.549  -0.953   7.085  1.00 97.72           O  
ATOM    853  OG  SER A  52      -0.753   0.275  10.151  1.00 97.72           O  
ATOM    854  HG  SER A  52      -1.020  -0.264  10.899  1.00 97.72           H  
ATOM    855  N   LYS A  53       2.138  -0.593   9.228  1.00 98.19           N  
ATOM    856  H   LYS A  53       1.838  -0.622  10.192  1.00 98.19           H  
ATOM    857  CA  LYS A  53       3.496  -0.141   8.919  1.00 98.19           C  
ATOM    858  HA  LYS A  53       3.438   0.623   8.143  1.00 98.19           H  
ATOM    859  C   LYS A  53       4.351  -1.271   8.344  1.00 98.19           C  
ATOM    860  CB  LYS A  53       4.121   0.475  10.174  1.00 98.19           C  
ATOM    861  HB2 LYS A  53       4.213  -0.286  10.950  1.00 98.19           H  
ATOM    862  HB3 LYS A  53       3.476   1.273  10.542  1.00 98.19           H  
ATOM    863  O   LYS A  53       4.995  -1.066   7.320  1.00 98.19           O  
ATOM    864  CG  LYS A  53       5.502   1.050   9.849  1.00 98.19           C  
ATOM    865  HG2 LYS A  53       5.405   1.825   9.090  1.00 98.19           H  
ATOM    866  HG3 LYS A  53       6.145   0.256   9.467  1.00 98.19           H  
ATOM    867  CD  LYS A  53       6.162   1.632  11.094  1.00 98.19           C  
ATOM    868  HD2 LYS A  53       6.232   0.853  11.853  1.00 98.19           H  
ATOM    869  HD3 LYS A  53       5.572   2.466  11.472  1.00 98.19           H  
ATOM    870  CE  LYS A  53       7.560   2.098  10.690  1.00 98.19           C  
ATOM    871  HE2 LYS A  53       7.467   2.921   9.981  1.00 98.19           H  
ATOM    872  HE3 LYS A  53       8.051   1.280  10.162  1.00 98.19           H  
ATOM    873  NZ  LYS A  53       8.348   2.497  11.877  1.00 98.19           N  
ATOM    874  HZ1 LYS A  53       7.895   3.256  12.365  1.00 98.19           H  
ATOM    875  HZ2 LYS A  53       9.277   2.772  11.590  1.00 98.19           H  
ATOM    876  HZ3 LYS A  53       8.430   1.704  12.498  1.00 98.19           H  
ATOM    877  N   GLU A  54       4.319  -2.450   8.961  1.00 97.96           N  
ATOM    878  H   GLU A  54       3.771  -2.532   9.805  1.00 97.96           H  
ATOM    879  CA  GLU A  54       5.024  -3.650   8.493  1.00 97.96           C  
ATOM    880  HA  GLU A  54       6.099  -3.471   8.515  1.00 97.96           H  
ATOM    881  C   GLU A  54       4.635  -4.000   7.048  1.00 97.96           C  
ATOM    882  CB  GLU A  54       4.692  -4.811   9.448  1.00 97.96           C  
ATOM    883  HB2 GLU A  54       4.893  -4.497  10.472  1.00 97.96           H  
ATOM    884  HB3 GLU A  54       3.630  -5.039   9.362  1.00 97.96           H  
ATOM    885  O   GLU A  54       5.505  -4.209   6.205  1.00 97.96           O  
ATOM    886  CG  GLU A  54       5.491  -6.091   9.171  1.00 97.96           C  
ATOM    887  HG2 GLU A  54       5.489  -6.289   8.100  1.00 97.96           H  
ATOM    888  HG3 GLU A  54       6.524  -5.935   9.482  1.00 97.96           H  
ATOM    889  CD  GLU A  54       4.910  -7.323   9.891  1.00 97.96           C  
ATOM    890  OE1 GLU A  54       5.183  -8.443   9.416  1.00 97.96           O  
ATOM    891  OE2 GLU A  54       4.126  -7.186  10.865  1.00 97.96           O  
ATOM    892  N   ILE A  55       3.337  -3.982   6.733  1.00 98.35           N  
ATOM    893  H   ILE A  55       2.673  -3.844   7.481  1.00 98.35           H  
ATOM    894  CA  ILE A  55       2.826  -4.212   5.376  1.00 98.35           C  
ATOM    895  HA  ILE A  55       3.227  -5.156   5.009  1.00 98.35           H  
ATOM    896  C   ILE A  55       3.314  -3.121   4.422  1.00 98.35           C  
ATOM    897  CB  ILE A  55       1.284  -4.314   5.398  1.00 98.35           C  
ATOM    898  HB  ILE A  55       0.891  -3.480   5.980  1.00 98.35           H  
ATOM    899  O   ILE A  55       3.818  -3.438   3.347  1.00 98.35           O  
ATOM    900  CG1 ILE A  55       0.875  -5.639   6.078  1.00 98.35           C  
ATOM    901 HG12 ILE A  55       1.128  -6.477   5.429  1.00 98.35           H  
ATOM    902 HG13 ILE A  55       1.431  -5.760   7.008  1.00 98.35           H  
ATOM    903  CG2 ILE A  55       0.672  -4.238   3.983  1.00 98.35           C  
ATOM    904 HG21 ILE A  55      -0.415  -4.296   4.042  1.00 98.35           H  
ATOM    905 HG22 ILE A  55       0.908  -3.288   3.506  1.00 98.35           H  
ATOM    906 HG23 ILE A  55       1.042  -5.058   3.367  1.00 98.35           H  
ATOM    907  CD1 ILE A  55      -0.612  -5.713   6.430  1.00 98.35           C  
ATOM    908 HD11 ILE A  55      -0.798  -6.623   7.000  1.00 98.35           H  
ATOM    909 HD12 ILE A  55      -1.227  -5.731   5.531  1.00 98.35           H  
ATOM    910 HD13 ILE A  55      -0.879  -4.847   7.037  1.00 98.35           H  
ATOM    911  N   ALA A  56       3.192  -1.842   4.792  1.00 98.44           N  
ATOM    912  H   ALA A  56       2.787  -1.631   5.693  1.00 98.44           H  
ATOM    913  CA  ALA A  56       3.611  -0.739   3.929  1.00 98.44           C  
ATOM    914  HA  ALA A  56       3.073  -0.826   2.986  1.00 98.44           H  
ATOM    915  C   ALA A  56       5.115  -0.795   3.607  1.00 98.44           C  
ATOM    916  CB  ALA A  56       3.226   0.589   4.591  1.00 98.44           C  
ATOM    917  HB1 ALA A  56       3.500   1.417   3.938  1.00 98.44           H  
ATOM    918  HB2 ALA A  56       2.151   0.616   4.769  1.00 98.44           H  
ATOM    919  HB3 ALA A  56       3.747   0.696   5.543  1.00 98.44           H  
ATOM    920  O   ALA A  56       5.509  -0.633   2.447  1.00 98.44           O  
ATOM    921  N   ASP A  57       5.944  -1.066   4.616  1.00 98.27           N  
ATOM    922  H   ASP A  57       5.551  -1.192   5.538  1.00 98.27           H  
ATOM    923  CA  ASP A  57       7.387  -1.243   4.466  1.00 98.27           C  
ATOM    924  HA  ASP A  57       7.789  -0.391   3.918  1.00 98.27           H  
ATOM    925  C   ASP A  57       7.699  -2.491   3.620  1.00 98.27           C  
ATOM    926  CB  ASP A  57       8.055  -1.284   5.859  1.00 98.27           C  
ATOM    927  HB2 ASP A  57       7.526  -1.992   6.496  1.00 98.27           H  
ATOM    928  HB3 ASP A  57       9.074  -1.650   5.734  1.00 98.27           H  
ATOM    929  O   ASP A  57       8.435  -2.394   2.638  1.00 98.27           O  
ATOM    930  CG  ASP A  57       8.143   0.087   6.564  1.00 98.27           C  
ATOM    931  OD1 ASP A  57       8.261   1.117   5.851  1.00 98.27           O  
ATOM    932  OD2 ASP A  57       8.250   0.143   7.811  1.00 98.27           O  
ATOM    933  N   GLY A  58       7.060  -3.629   3.906  1.00 97.90           N  
ATOM    934  H   GLY A  58       6.459  -3.649   4.718  1.00 97.90           H  
ATOM    935  CA  GLY A  58       7.242  -4.879   3.166  1.00 97.90           C  
ATOM    936  HA2 GLY A  58       8.288  -5.181   3.233  1.00 97.90           H  
ATOM    937  HA3 GLY A  58       6.625  -5.647   3.632  1.00 97.90           H  
ATOM    938  C   GLY A  58       6.854  -4.783   1.687  1.00 97.90           C  
ATOM    939  O   GLY A  58       7.572  -5.296   0.827  1.00 97.90           O  
ATOM    940  N   VAL A  59       5.760  -4.085   1.360  1.00 97.99           N  
ATOM    941  H   VAL A  59       5.192  -3.718   2.110  1.00 97.99           H  
ATOM    942  CA  VAL A  59       5.378  -3.795  -0.032  1.00 97.99           C  
ATOM    943  HA  VAL A  59       5.333  -4.730  -0.590  1.00 97.99           H  
ATOM    944  C   VAL A  59       6.434  -2.922  -0.699  1.00 97.99           C  
ATOM    945  CB  VAL A  59       4.000  -3.107  -0.121  1.00 97.99           C  
ATOM    946  HB  VAL A  59       3.975  -2.272   0.579  1.00 97.99           H  
ATOM    947  O   VAL A  59       6.915  -3.262  -1.781  1.00 97.99           O  
ATOM    948  CG1 VAL A  59       3.711  -2.573  -1.530  1.00 97.99           C  
ATOM    949 HG11 VAL A  59       2.670  -2.259  -1.609  1.00 97.99           H  
ATOM    950 HG12 VAL A  59       3.923  -3.346  -2.268  1.00 97.99           H  
ATOM    951 HG13 VAL A  59       4.337  -1.707  -1.746  1.00 97.99           H  
ATOM    952  CG2 VAL A  59       2.864  -4.069   0.226  1.00 97.99           C  
ATOM    953 HG21 VAL A  59       1.901  -3.569   0.116  1.00 97.99           H  
ATOM    954 HG22 VAL A  59       2.953  -4.370   1.270  1.00 97.99           H  
ATOM    955 HG23 VAL A  59       2.896  -4.951  -0.414  1.00 97.99           H  
ATOM    956  N   ARG A  60       6.816  -1.807  -0.065  1.00 97.07           N  
ATOM    957  H   ARG A  60       6.428  -1.617   0.848  1.00 97.07           H  
ATOM    958  CA  ARG A  60       7.803  -0.874  -0.623  1.00 97.07           C  
ATOM    959  HA  ARG A  60       7.427  -0.478  -1.567  1.00 97.07           H  
ATOM    960  C   ARG A  60       9.118  -1.586  -0.926  1.00 97.07           C  
ATOM    961  CB  ARG A  60       8.019   0.269   0.374  1.00 97.07           C  
ATOM    962  HB2 ARG A  60       8.381  -0.159   1.309  1.00 97.07           H  
ATOM    963  HB3 ARG A  60       7.067   0.759   0.578  1.00 97.07           H  
ATOM    964  O   ARG A  60       9.689  -1.378  -1.995  1.00 97.07           O  
ATOM    965  CG  ARG A  60       9.018   1.318  -0.144  1.00 97.07           C  
ATOM    966  HG2 ARG A  60       9.925   0.842  -0.518  1.00 97.07           H  
ATOM    967  HG3 ARG A  60       8.556   1.877  -0.958  1.00 97.07           H  
ATOM    968  CD  ARG A  60       9.418   2.280   0.972  1.00 97.07           C  
ATOM    969  HD2 ARG A  60      10.036   3.073   0.551  1.00 97.07           H  
ATOM    970  HD3 ARG A  60       8.508   2.730   1.369  1.00 97.07           H  
ATOM    971  NE  ARG A  60      10.169   1.577   2.035  1.00 97.07           N  
ATOM    972  HE  ARG A  60      10.653   0.724   1.793  1.00 97.07           H  
ATOM    973  NH1 ARG A  60       9.249   2.653   3.852  1.00 97.07           N  
ATOM    974 HH11 ARG A  60       8.662   3.206   3.244  1.00 97.07           H  
ATOM    975 HH12 ARG A  60       8.888   2.400   4.760  1.00 97.07           H  
ATOM    976  NH2 ARG A  60      10.524   0.866   4.146  1.00 97.07           N  
ATOM    977 HH21 ARG A  60      10.119   0.828   5.070  1.00 97.07           H  
ATOM    978 HH22 ARG A  60      10.952   0.027   3.780  1.00 97.07           H  
ATOM    979  CZ  ARG A  60       9.991   1.719   3.331  1.00 97.07           C  
ATOM    980  N   ASP A  61       9.588  -2.416  -0.006  1.00 96.61           N  
ATOM    981  H   ASP A  61       9.091  -2.495   0.869  1.00 96.61           H  
ATOM    982  CA  ASP A  61      10.889  -3.065  -0.116  1.00 96.61           C  
ATOM    983  HA  ASP A  61      11.617  -2.328  -0.457  1.00 96.61           H  
ATOM    984  C   ASP A  61      10.872  -4.179  -1.179  1.00 96.61           C  
ATOM    985  CB  ASP A  61      11.338  -3.519   1.281  1.00 96.61           C  
ATOM    986  HB2 ASP A  61      10.595  -4.206   1.687  1.00 96.61           H  
ATOM    987  HB3 ASP A  61      12.280  -4.059   1.181  1.00 96.61           H  
ATOM    988  O   ASP A  61      11.809  -4.281  -1.974  1.00 96.61           O  
ATOM    989  CG  ASP A  61      11.552  -2.347   2.269  1.00 96.61           C  
ATOM    990  OD1 ASP A  61      11.603  -1.151   1.852  1.00 96.61           O  
ATOM    991  OD2 ASP A  61      11.692  -2.628   3.475  1.00 96.61           O  
ATOM    992  N   ARG A  62       9.762  -4.924  -1.316  1.00 95.50           N  
ATOM    993  H   ARG A  62       9.020  -4.802  -0.642  1.00 95.50           H  
ATOM    994  CA  ARG A  62       9.569  -5.868  -2.434  1.00 95.50           C  
ATOM    995  HA  ARG A  62      10.423  -6.544  -2.475  1.00 95.50           H  
ATOM    996  C   ARG A  62       9.540  -5.164  -3.789  1.00 95.50           C  
ATOM    997  CB  ARG A  62       8.290  -6.690  -2.236  1.00 95.50           C  
ATOM    998  HB2 ARG A  62       7.463  -6.027  -1.986  1.00 95.50           H  
ATOM    999  HB3 ARG A  62       8.056  -7.199  -3.171  1.00 95.50           H  
ATOM   1000  O   ARG A  62      10.179  -5.636  -4.722  1.00 95.50           O  
ATOM   1001  CG  ARG A  62       8.461  -7.756  -1.147  1.00 95.50           C  
ATOM   1002  HG2 ARG A  62       9.227  -8.467  -1.455  1.00 95.50           H  
ATOM   1003  HG3 ARG A  62       8.776  -7.291  -0.213  1.00 95.50           H  
ATOM   1004  CD  ARG A  62       7.139  -8.497  -0.930  1.00 95.50           C  
ATOM   1005  HD2 ARG A  62       6.839  -8.966  -1.867  1.00 95.50           H  
ATOM   1006  HD3 ARG A  62       6.375  -7.770  -0.654  1.00 95.50           H  
ATOM   1007  NE  ARG A  62       7.257  -9.492   0.152  1.00 95.50           N  
ATOM   1008  HE  ARG A  62       7.464  -9.119   1.068  1.00 95.50           H  
ATOM   1009  NH1 ARG A  62       6.812 -11.412  -1.039  1.00 95.50           N  
ATOM   1010 HH11 ARG A  62       6.568 -12.392  -1.046  1.00 95.50           H  
ATOM   1011 HH12 ARG A  62       6.776 -10.873  -1.893  1.00 95.50           H  
ATOM   1012  NH2 ARG A  62       7.041 -11.510   1.174  1.00 95.50           N  
ATOM   1013 HH21 ARG A  62       7.141 -11.066   2.076  1.00 95.50           H  
ATOM   1014 HH22 ARG A  62       6.809 -12.492   1.136  1.00 95.50           H  
ATOM   1015  CZ  ARG A  62       7.041 -10.794   0.086  1.00 95.50           C  
ATOM   1016  N   ILE A  63       8.868  -4.020  -3.910  1.00 94.34           N  
ATOM   1017  H   ILE A  63       8.339  -3.686  -3.117  1.00 94.34           H  
ATOM   1018  CA  ILE A  63       8.839  -3.263  -5.174  1.00 94.34           C  
ATOM   1019  HA  ILE A  63       8.570  -3.940  -5.985  1.00 94.34           H  
ATOM   1020  C   ILE A  63      10.223  -2.704  -5.508  1.00 94.34           C  
ATOM   1021  CB  ILE A  63       7.787  -2.140  -5.118  1.00 94.34           C  
ATOM   1022  HB  ILE A  63       7.998  -1.501  -4.260  1.00 94.34           H  
ATOM   1023  O   ILE A  63      10.645  -2.746  -6.660  1.00 94.34           O  
ATOM   1024  CG1 ILE A  63       6.387  -2.760  -4.966  1.00 94.34           C  
ATOM   1025 HG12 ILE A  63       6.375  -3.527  -4.192  1.00 94.34           H  
ATOM   1026 HG13 ILE A  63       6.142  -3.250  -5.908  1.00 94.34           H  
ATOM   1027  CG2 ILE A  63       7.822  -1.290  -6.406  1.00 94.34           C  
ATOM   1028 HG21 ILE A  63       8.795  -0.818  -6.537  1.00 94.34           H  
ATOM   1029 HG22 ILE A  63       7.080  -0.492  -6.369  1.00 94.34           H  
ATOM   1030 HG23 ILE A  63       7.625  -1.919  -7.274  1.00 94.34           H  
ATOM   1031  CD1 ILE A  63       5.307  -1.734  -4.619  1.00 94.34           C  
ATOM   1032 HD11 ILE A  63       5.179  -1.030  -5.442  1.00 94.34           H  
ATOM   1033 HD12 ILE A  63       5.586  -1.193  -3.716  1.00 94.34           H  
ATOM   1034 HD13 ILE A  63       4.362  -2.250  -4.450  1.00 94.34           H  
ATOM   1035  N   ARG A  64      10.969  -2.223  -4.508  1.00 92.02           N  
ATOM   1036  H   ARG A  64      10.568  -2.196  -3.582  1.00 92.02           H  
ATOM   1037  CA  ARG A  64      12.348  -1.755  -4.709  1.00 92.02           C  
ATOM   1038  HA  ARG A  64      12.359  -0.980  -5.476  1.00 92.02           H  
ATOM   1039  C   ARG A  64      13.269  -2.850  -5.247  1.00 92.02           C  
ATOM   1040  CB  ARG A  64      12.898  -1.185  -3.400  1.00 92.02           C  
ATOM   1041  HB2 ARG A  64      13.984  -1.126  -3.467  1.00 92.02           H  
ATOM   1042  HB3 ARG A  64      12.644  -1.848  -2.574  1.00 92.02           H  
ATOM   1043  O   ARG A  64      14.144  -2.539  -6.047  1.00 92.02           O  
ATOM   1044  CG  ARG A  64      12.357   0.223  -3.137  1.00 92.02           C  
ATOM   1045  HG2 ARG A  64      12.749   0.901  -3.895  1.00 92.02           H  
ATOM   1046  HG3 ARG A  64      11.268   0.235  -3.182  1.00 92.02           H  
ATOM   1047  CD  ARG A  64      12.820   0.672  -1.753  1.00 92.02           C  
ATOM   1048  HD2 ARG A  64      13.898   0.529  -1.680  1.00 92.02           H  
ATOM   1049  HD3 ARG A  64      12.334   0.045  -1.006  1.00 92.02           H  
ATOM   1050  NE  ARG A  64      12.500   2.087  -1.509  1.00 92.02           N  
ATOM   1051  HE  ARG A  64      12.113   2.602  -2.287  1.00 92.02           H  
ATOM   1052  NH1 ARG A  64      13.276   2.140   0.646  1.00 92.02           N  
ATOM   1053 HH11 ARG A  64      13.465   2.625   1.511  1.00 92.02           H  
ATOM   1054 HH12 ARG A  64      13.385   1.136   0.618  1.00 92.02           H  
ATOM   1055  NH2 ARG A  64      12.500   4.012  -0.299  1.00 92.02           N  
ATOM   1056 HH21 ARG A  64      12.145   4.506  -1.105  1.00 92.02           H  
ATOM   1057 HH22 ARG A  64      12.752   4.507   0.544  1.00 92.02           H  
ATOM   1058  CZ  ARG A  64      12.763   2.738  -0.393  1.00 92.02           C  
ATOM   1059  N   SER A  65      13.045  -4.113  -4.877  1.00 92.13           N  
ATOM   1060  H   SER A  65      12.360  -4.289  -4.155  1.00 92.13           H  
ATOM   1061  CA  SER A  65      13.799  -5.245  -5.438  1.00 92.13           C  
ATOM   1062  HA  SER A  65      14.856  -4.981  -5.407  1.00 92.13           H  
ATOM   1063  C   SER A  65      13.500  -5.550  -6.914  1.00 92.13           C  
ATOM   1064  CB  SER A  65      13.639  -6.501  -4.577  1.00 92.13           C  
ATOM   1065  HB2 SER A  65      13.839  -6.251  -3.535  1.00 92.13           H  
ATOM   1066  HB3 SER A  65      14.383  -7.231  -4.896  1.00 92.13           H  
ATOM   1067  O   SER A  65      14.234  -6.317  -7.521  1.00 92.13           O  
ATOM   1068  OG  SER A  65      12.361  -7.100  -4.682  1.00 92.13           O  
ATOM   1069  HG  SER A  65      11.667  -6.437  -4.710  1.00 92.13           H  
ATOM   1070  N   MET A  66      12.473  -4.934  -7.515  1.00 90.65           N  
ATOM   1071  H   MET A  66      11.904  -4.293  -6.981  1.00 90.65           H  
ATOM   1072  CA  MET A  66      12.173  -5.057  -8.952  1.00 90.65           C  
ATOM   1073  HA  MET A  66      12.407  -6.073  -9.269  1.00 90.65           H  
ATOM   1074  C   MET A  66      13.020  -4.124  -9.833  1.00 90.65           C  
ATOM   1075  CB  MET A  66      10.680  -4.811  -9.216  1.00 90.65           C  
ATOM   1076  HB2 MET A  66      10.481  -4.943 -10.280  1.00 90.65           H  
ATOM   1077  HB3 MET A  66      10.430  -3.781  -8.961  1.00 90.65           H  
ATOM   1078  O   MET A  66      12.792  -4.059 -11.037  1.00 90.65           O  
ATOM   1079  CG  MET A  66       9.757  -5.758  -8.451  1.00 90.65           C  
ATOM   1080  HG2 MET A  66       9.956  -6.779  -8.774  1.00 90.65           H  
ATOM   1081  HG3 MET A  66       9.960  -5.683  -7.382  1.00 90.65           H  
ATOM   1082  SD  MET A  66       8.009  -5.378  -8.729  1.00 90.65           S  
ATOM   1083  CE  MET A  66       7.267  -6.773  -7.862  1.00 90.65           C  
ATOM   1084  HE1 MET A  66       7.594  -7.703  -8.326  1.00 90.65           H  
ATOM   1085  HE2 MET A  66       7.573  -6.756  -6.816  1.00 90.65           H  
ATOM   1086  HE3 MET A  66       6.181  -6.700  -7.930  1.00 90.65           H  
ATOM   1087  N   GLU A  67      13.965  -3.378  -9.246  1.00 86.07           N  
ATOM   1088  H   GLU A  67      14.117  -3.512  -8.257  1.00 86.07           H  
ATOM   1089  CA  GLU A  67      14.916  -2.515  -9.966  1.00 86.07           C  
ATOM   1090  HA  GLU A  67      15.458  -1.950  -9.208  1.00 86.07           H  
ATOM   1091  C   GLU A  67      14.245  -1.447 -10.855  1.00 86.07           C  
ATOM   1092  CB  GLU A  67      15.973  -3.352 -10.707  1.00 86.07           C  
ATOM   1093  HB2 GLU A  67      16.692  -2.670 -11.162  1.00 86.07           H  
ATOM   1094  HB3 GLU A  67      15.487  -3.922 -11.500  1.00 86.07           H  
ATOM   1095  O   GLU A  67      14.717  -1.112 -11.944  1.00 86.07           O  
ATOM   1096  CG  GLU A  67      16.743  -4.312  -9.785  1.00 86.07           C  
ATOM   1097  HG2 GLU A  67      16.049  -5.031  -9.351  1.00 86.07           H  
ATOM   1098  HG3 GLU A  67      17.181  -3.732  -8.973  1.00 86.07           H  
ATOM   1099  CD  GLU A  67      17.854  -5.082 -10.519  1.00 86.07           C  
ATOM   1100  OE1 GLU A  67      18.671  -5.710  -9.810  1.00 86.07           O  
ATOM   1101  OE2 GLU A  67      17.905  -5.030 -11.773  1.00 86.07           O  
ATOM   1102  N   LEU A  68      13.137  -0.873 -10.369  1.00 87.77           N  
ATOM   1103  H   LEU A  68      12.775  -1.224  -9.494  1.00 87.77           H  
ATOM   1104  CA  LEU A  68      12.475   0.268 -11.003  1.00 87.77           C  
ATOM   1105  HA  LEU A  68      12.361   0.060 -12.067  1.00 87.77           H  
ATOM   1106  C   LEU A  68      13.352   1.520 -10.873  1.00 87.77           C  
ATOM   1107  CB  LEU A  68      11.076   0.487 -10.405  1.00 87.77           C  
ATOM   1108  HB2 LEU A  68      11.182   0.710  -9.344  1.00 87.77           H  
ATOM   1109  HB3 LEU A  68      10.635   1.358 -10.890  1.00 87.77           H  
ATOM   1110  O   LEU A  68      13.349   2.225  -9.862  1.00 87.77           O  
ATOM   1111  CG  LEU A  68      10.105  -0.694 -10.563  1.00 87.77           C  
ATOM   1112  HG  LEU A  68      10.498  -1.566 -10.040  1.00 87.77           H  
ATOM   1113  CD1 LEU A  68       8.771  -0.307  -9.926  1.00 87.77           C  
ATOM   1114 HD11 LEU A  68       8.355   0.552 -10.453  1.00 87.77           H  
ATOM   1115 HD12 LEU A  68       8.930  -0.056  -8.877  1.00 87.77           H  
ATOM   1116 HD13 LEU A  68       8.082  -1.149  -9.986  1.00 87.77           H  
ATOM   1117  CD2 LEU A  68       9.834  -1.062 -12.022  1.00 87.77           C  
ATOM   1118 HD21 LEU A  68      10.749  -1.430 -12.487  1.00 87.77           H  
ATOM   1119 HD22 LEU A  68       9.091  -1.858 -12.073  1.00 87.77           H  
ATOM   1120 HD23 LEU A  68       9.472  -0.192 -12.568  1.00 87.77           H  
ATOM   1121  N   GLU A  69      14.135   1.776 -11.912  1.00 85.86           N  
ATOM   1122  H   GLU A  69      14.162   1.084 -12.646  1.00 85.86           H  
ATOM   1123  CA  GLU A  69      15.097   2.869 -11.959  1.00 85.86           C  
ATOM   1124  HA  GLU A  69      15.784   2.746 -11.122  1.00 85.86           H  
ATOM   1125  C   GLU A  69      14.415   4.239 -11.826  1.00 85.86           C  
ATOM   1126  CB  GLU A  69      15.905   2.722 -13.250  1.00 85.86           C  
ATOM   1127  HB2 GLU A  69      16.396   1.750 -13.223  1.00 85.86           H  
ATOM   1128  HB3 GLU A  69      15.229   2.746 -14.105  1.00 85.86           H  
ATOM   1129  O   GLU A  69      13.434   4.530 -12.509  1.00 85.86           O  
ATOM   1130  CG  GLU A  69      16.971   3.807 -13.421  1.00 85.86           C  
ATOM   1131  HG2 GLU A  69      16.466   4.739 -13.678  1.00 85.86           H  
ATOM   1132  HG3 GLU A  69      17.505   3.936 -12.479  1.00 85.86           H  
ATOM   1133  CD  GLU A  69      17.960   3.471 -14.541  1.00 85.86           C  
ATOM   1134  OE1 GLU A  69      19.072   4.036 -14.505  1.00 85.86           O  
ATOM   1135  OE2 GLU A  69      17.609   2.630 -15.406  1.00 85.86           O  
ATOM   1136  N   ARG A  70      14.954   5.087 -10.936  1.00 90.99           N  
ATOM   1137  H   ARG A  70      15.758   4.754 -10.423  1.00 90.99           H  
ATOM   1138  CA  ARG A  70      14.487   6.462 -10.657  1.00 90.99           C  
ATOM   1139  HA  ARG A  70      15.096   6.869  -9.850  1.00 90.99           H  
ATOM   1140  C   ARG A  70      13.048   6.579 -10.144  1.00 90.99           C  
ATOM   1141  CB  ARG A  70      14.711   7.354 -11.888  1.00 90.99           C  
ATOM   1142  HB2 ARG A  70      14.104   6.981 -12.714  1.00 90.99           H  
ATOM   1143  HB3 ARG A  70      14.367   8.363 -11.659  1.00 90.99           H  
ATOM   1144  O   ARG A  70      12.533   7.689 -10.040  1.00 90.99           O  
ATOM   1145  CG  ARG A  70      16.178   7.433 -12.332  1.00 90.99           C  
ATOM   1146  HG2 ARG A  70      16.626   6.441 -12.391  1.00 90.99           H  
ATOM   1147  HG3 ARG A  70      16.747   8.013 -11.606  1.00 90.99           H  
ATOM   1148  CD  ARG A  70      16.273   8.094 -13.707  1.00 90.99           C  
ATOM   1149  HD2 ARG A  70      15.656   7.544 -14.418  1.00 90.99           H  
ATOM   1150  HD3 ARG A  70      17.310   8.058 -14.040  1.00 90.99           H  
ATOM   1151  NE  ARG A  70      15.829   9.487 -13.613  1.00 90.99           N  
ATOM   1152  HE  ARG A  70      15.327   9.765 -12.782  1.00 90.99           H  
ATOM   1153  NH1 ARG A  70      16.401  10.258 -15.702  1.00 90.99           N  
ATOM   1154 HH11 ARG A  70      16.500   9.312 -16.041  1.00 90.99           H  
ATOM   1155 HH12 ARG A  70      16.455  11.035 -16.346  1.00 90.99           H  
ATOM   1156  NH2 ARG A  70      15.770  11.642 -14.058  1.00 90.99           N  
ATOM   1157 HH21 ARG A  70      15.980  12.512 -14.527  1.00 90.99           H  
ATOM   1158 HH22 ARG A  70      15.342  11.754 -13.150  1.00 90.99           H  
ATOM   1159  CZ  ARG A  70      16.007  10.452 -14.478  1.00 90.99           C  
ATOM   1160  N   TYR A  71      12.405   5.476  -9.769  1.00 94.22           N  
ATOM   1161  H   TYR A  71      12.844   4.579  -9.915  1.00 94.22           H  
ATOM   1162  CA  TYR A  71      11.087   5.524  -9.149  1.00 94.22           C  
ATOM   1163  HA  TYR A  71      10.557   6.393  -9.539  1.00 94.22           H  
ATOM   1164  C   TYR A  71      11.178   5.687  -7.630  1.00 94.22           C  
ATOM   1165  CB  TYR A  71      10.254   4.307  -9.551  1.00 94.22           C  
ATOM   1166  HB2 TYR A  71      10.877   3.413  -9.546  1.00 94.22           H  
ATOM   1167  HB3 TYR A  71       9.471   4.162  -8.807  1.00 94.22           H  
ATOM   1168  O   TYR A  71      11.737   4.858  -6.908  1.00 94.22           O  
ATOM   1169  CG  TYR A  71       9.576   4.470 -10.894  1.00 94.22           C  
ATOM   1170  CD1 TYR A  71       8.353   5.161 -10.966  1.00 94.22           C  
ATOM   1171  HD1 TYR A  71       7.921   5.589 -10.074  1.00 94.22           H  
ATOM   1172  CD2 TYR A  71      10.159   3.951 -12.065  1.00 94.22           C  
ATOM   1173  HD2 TYR A  71      11.115   3.451 -12.024  1.00 94.22           H  
ATOM   1174  CE1 TYR A  71       7.689   5.308 -12.196  1.00 94.22           C  
ATOM   1175  HE1 TYR A  71       6.751   5.842 -12.244  1.00 94.22           H  
ATOM   1176  CE2 TYR A  71       9.492   4.081 -13.298  1.00 94.22           C  
ATOM   1177  HE2 TYR A  71       9.935   3.671 -14.193  1.00 94.22           H  
ATOM   1178  OH  TYR A  71       7.579   4.830 -14.534  1.00 94.22           O  
ATOM   1179  HH  TYR A  71       6.783   5.355 -14.422  1.00 94.22           H  
ATOM   1180  CZ  TYR A  71       8.253   4.753 -13.361  1.00 94.22           C  
ATOM   1181  N   LYS A  72      10.529   6.728  -7.112  1.00 94.85           N  
ATOM   1182  H   LYS A  72      10.091   7.361  -7.765  1.00 94.85           H  
ATOM   1183  CA  LYS A  72      10.168   6.837  -5.702  1.00 94.85           C  
ATOM   1184  HA  LYS A  72      10.961   6.380  -5.110  1.00 94.85           H  
ATOM   1185  C   LYS A  72       8.868   6.074  -5.464  1.00 94.85           C  
ATOM   1186  CB  LYS A  72      10.070   8.313  -5.312  1.00 94.85           C  
ATOM   1187  HB2 LYS A  72       9.328   8.808  -5.939  1.00 94.85           H  
ATOM   1188  HB3 LYS A  72      11.038   8.781  -5.490  1.00 94.85           H  
ATOM   1189  O   LYS A  72       7.807   6.460  -5.946  1.00 94.85           O  
ATOM   1190  CG  LYS A  72       9.699   8.488  -3.833  1.00 94.85           C  
ATOM   1191  HG2 LYS A  72       8.736   8.017  -3.633  1.00 94.85           H  
ATOM   1192  HG3 LYS A  72      10.461   8.020  -3.210  1.00 94.85           H  
ATOM   1193  CD  LYS A  72       9.598   9.975  -3.490  1.00 94.85           C  
ATOM   1194  HD2 LYS A  72       8.842  10.431  -4.129  1.00 94.85           H  
ATOM   1195  HD3 LYS A  72      10.559  10.453  -3.677  1.00 94.85           H  
ATOM   1196  CE  LYS A  72       9.203  10.143  -2.021  1.00 94.85           C  
ATOM   1197  HE2 LYS A  72       9.982   9.707  -1.396  1.00 94.85           H  
ATOM   1198  HE3 LYS A  72       8.279   9.592  -1.850  1.00 94.85           H  
ATOM   1199  NZ  LYS A  72       9.006  11.574  -1.688  1.00 94.85           N  
ATOM   1200  HZ1 LYS A  72       9.848  12.102  -1.864  1.00 94.85           H  
ATOM   1201  HZ2 LYS A  72       8.268  11.956  -2.263  1.00 94.85           H  
ATOM   1202  HZ3 LYS A  72       8.738  11.685  -0.721  1.00 94.85           H  
ATOM   1203  N   ILE A  73       8.958   5.019  -4.661  1.00 96.32           N  
ATOM   1204  H   ILE A  73       9.881   4.715  -4.388  1.00 96.32           H  
ATOM   1205  CA  ILE A  73       7.804   4.208  -4.263  1.00 96.32           C  
ATOM   1206  HA  ILE A  73       7.033   4.302  -5.028  1.00 96.32           H  
ATOM   1207  C   ILE A  73       7.225   4.736  -2.953  1.00 96.32           C  
ATOM   1208  CB  ILE A  73       8.178   2.714  -4.178  1.00 96.32           C  
ATOM   1209  HB  ILE A  73       8.866   2.578  -3.344  1.00 96.32           H  
ATOM   1210  O   ILE A  73       7.936   4.827  -1.946  1.00 96.32           O  
ATOM   1211  CG1 ILE A  73       8.904   2.213  -5.448  1.00 96.32           C  
ATOM   1212 HG12 ILE A  73       9.877   2.697  -5.522  1.00 96.32           H  
ATOM   1213 HG13 ILE A  73       9.097   1.146  -5.337  1.00 96.32           H  
ATOM   1214  CG2 ILE A  73       6.928   1.861  -3.896  1.00 96.32           C  
ATOM   1215 HG21 ILE A  73       6.163   2.038  -4.652  1.00 96.32           H  
ATOM   1216 HG22 ILE A  73       7.192   0.803  -3.901  1.00 96.32           H  
ATOM   1217 HG23 ILE A  73       6.513   2.104  -2.917  1.00 96.32           H  
ATOM   1218  CD1 ILE A  73       8.154   2.445  -6.769  1.00 96.32           C  
ATOM   1219 HD11 ILE A  73       8.736   2.024  -7.588  1.00 96.32           H  
ATOM   1220 HD12 ILE A  73       7.178   1.960  -6.748  1.00 96.32           H  
ATOM   1221 HD13 ILE A  73       8.023   3.512  -6.954  1.00 96.32           H  
ATOM   1222  N   MET A  74       5.935   5.061  -2.963  1.00 96.66           N  
ATOM   1223  H   MET A  74       5.426   4.950  -3.828  1.00 96.66           H  
ATOM   1224  CA  MET A  74       5.174   5.420  -1.768  1.00 96.66           C  
ATOM   1225  HA  MET A  74       5.825   5.378  -0.895  1.00 96.66           H  
ATOM   1226  C   MET A  74       4.060   4.403  -1.552  1.00 96.66           C  
ATOM   1227  CB  MET A  74       4.622   6.849  -1.865  1.00 96.66           C  
ATOM   1228  HB2 MET A  74       3.996   7.033  -0.992  1.00 96.66           H  
ATOM   1229  HB3 MET A  74       4.007   6.954  -2.759  1.00 96.66           H  
ATOM   1230  O   MET A  74       3.345   4.054  -2.485  1.00 96.66           O  
ATOM   1231  CG  MET A  74       5.746   7.892  -1.908  1.00 96.66           C  
ATOM   1232  HG2 MET A  74       6.387   7.674  -2.762  1.00 96.66           H  
ATOM   1233  HG3 MET A  74       6.344   7.786  -1.003  1.00 96.66           H  
ATOM   1234  SD  MET A  74       5.227   9.628  -2.049  1.00 96.66           S  
ATOM   1235  CE  MET A  74       4.083   9.788  -0.649  1.00 96.66           C  
ATOM   1236  HE1 MET A  74       3.195   9.181  -0.827  1.00 96.66           H  
ATOM   1237  HE2 MET A  74       4.569   9.465   0.272  1.00 96.66           H  
ATOM   1238  HE3 MET A  74       3.775  10.829  -0.551  1.00 96.66           H  
ATOM   1239  N   VAL A  75       3.913   3.934  -0.315  1.00 97.97           N  
ATOM   1240  H   VAL A  75       4.501   4.285   0.427  1.00 97.97           H  
ATOM   1241  CA  VAL A  75       2.887   2.959   0.060  1.00 97.97           C  
ATOM   1242  HA  VAL A  75       2.199   2.816  -0.773  1.00 97.97           H  
ATOM   1243  C   VAL A  75       2.102   3.518   1.231  1.00 97.97           C  
ATOM   1244  CB  VAL A  75       3.482   1.583   0.407  1.00 97.97           C  
ATOM   1245  HB  VAL A  75       4.089   1.667   1.309  1.00 97.97           H  
ATOM   1246  O   VAL A  75       2.682   3.945   2.228  1.00 97.97           O  
ATOM   1247  CG1 VAL A  75       2.356   0.571   0.653  1.00 97.97           C  
ATOM   1248 HG11 VAL A  75       2.775  -0.425   0.796  1.00 97.97           H  
ATOM   1249 HG12 VAL A  75       1.797   0.833   1.551  1.00 97.97           H  
ATOM   1250 HG13 VAL A  75       1.675   0.547  -0.198  1.00 97.97           H  
ATOM   1251  CG2 VAL A  75       4.371   1.049  -0.721  1.00 97.97           C  
ATOM   1252 HG21 VAL A  75       5.211   1.721  -0.896  1.00 97.97           H  
ATOM   1253 HG22 VAL A  75       4.773   0.081  -0.424  1.00 97.97           H  
ATOM   1254 HG23 VAL A  75       3.790   0.941  -1.637  1.00 97.97           H  
ATOM   1255  N   HIS A  76       0.785   3.510   1.100  1.00 97.03           N  
ATOM   1256  H   HIS A  76       0.394   3.147   0.242  1.00 97.03           H  
ATOM   1257  CA  HIS A  76      -0.150   3.823   2.163  1.00 97.03           C  
ATOM   1258  HA  HIS A  76       0.388   4.141   3.056  1.00 97.03           H  
ATOM   1259  C   HIS A  76      -0.937   2.556   2.494  1.00 97.03           C  
ATOM   1260  CB  HIS A  76      -1.044   4.976   1.701  1.00 97.03           C  
ATOM   1261  HB2 HIS A  76      -1.568   4.683   0.792  1.00 97.03           H  
ATOM   1262  HB3 HIS A  76      -0.422   5.841   1.470  1.00 97.03           H  
ATOM   1263  O   HIS A  76      -1.509   1.943   1.598  1.00 97.03           O  
ATOM   1264  CG  HIS A  76      -2.056   5.375   2.737  1.00 97.03           C  
ATOM   1265  CD2 HIS A  76      -1.805   6.020   3.918  1.00 97.03           C  
ATOM   1266  HD2 HIS A  76      -0.840   6.345   4.275  1.00 97.03           H  
ATOM   1267  ND1 HIS A  76      -3.408   5.134   2.680  1.00 97.03           N  
ATOM   1268  HD1 HIS A  76      -3.896   4.650   1.940  1.00 97.03           H  
ATOM   1269  CE1 HIS A  76      -3.962   5.629   3.800  1.00 97.03           C  
ATOM   1270  HE1 HIS A  76      -5.013   5.583   4.046  1.00 97.03           H  
ATOM   1271  NE2 HIS A  76      -3.023   6.181   4.583  1.00 97.03           N  
ATOM   1272  N   CYS A  77      -0.955   2.154   3.763  1.00 97.63           N  
ATOM   1273  H   CYS A  77      -0.503   2.719   4.467  1.00 97.63           H  
ATOM   1274  CA  CYS A  77      -1.700   0.990   4.229  1.00 97.63           C  
ATOM   1275  HA  CYS A  77      -2.291   0.569   3.416  1.00 97.63           H  
ATOM   1276  C   CYS A  77      -2.658   1.422   5.333  1.00 97.63           C  
ATOM   1277  CB  CYS A  77      -0.724  -0.092   4.709  1.00 97.63           C  
ATOM   1278  HB2 CYS A  77      -0.125   0.291   5.536  1.00 97.63           H  
ATOM   1279  HB3 CYS A  77      -0.060  -0.377   3.892  1.00 97.63           H  
ATOM   1280  O   CYS A  77      -2.237   1.984   6.342  1.00 97.63           O  
ATOM   1281  SG  CYS A  77      -1.644  -1.556   5.264  1.00 97.63           S  
ATOM   1282  HG  CYS A  77      -2.292  -0.978   6.280  1.00 97.63           H  
ATOM   1283  N   MET A  78      -3.938   1.117   5.154  1.00 95.76           N  
ATOM   1284  H   MET A  78      -4.207   0.665   4.292  1.00 95.76           H  
ATOM   1285  CA  MET A  78      -4.977   1.333   6.150  1.00 95.76           C  
ATOM   1286  HA  MET A  78      -4.547   1.762   7.055  1.00 95.76           H  
ATOM   1287  C   MET A  78      -5.613  -0.007   6.499  1.00 95.76           C  
ATOM   1288  CB  MET A  78      -6.000   2.323   5.589  1.00 95.76           C  
ATOM   1289  HB2 MET A  78      -6.420   1.911   4.671  1.00 95.76           H  
ATOM   1290  HB3 MET A  78      -5.495   3.259   5.351  1.00 95.76           H  
ATOM   1291  O   MET A  78      -6.019  -0.739   5.602  1.00 95.76           O  
ATOM   1292  CG  MET A  78      -7.124   2.609   6.590  1.00 95.76           C  
ATOM   1293  HG2 MET A  78      -7.648   1.682   6.825  1.00 95.76           H  
ATOM   1294  HG3 MET A  78      -6.680   2.989   7.510  1.00 95.76           H  
ATOM   1295  SD  MET A  78      -8.342   3.815   6.012  1.00 95.76           S  
ATOM   1296  CE  MET A  78      -9.057   2.892   4.636  1.00 95.76           C  
ATOM   1297  HE1 MET A  78      -9.894   3.466   4.238  1.00 95.76           H  
ATOM   1298  HE2 MET A  78      -9.393   1.916   4.985  1.00 95.76           H  
ATOM   1299  HE3 MET A  78      -8.316   2.763   3.847  1.00 95.76           H  
ATOM   1300  N   ILE A  79      -5.724  -0.308   7.791  1.00 96.79           N  
ATOM   1301  H   ILE A  79      -5.412   0.361   8.481  1.00 96.79           H  
ATOM   1302  CA  ILE A  79      -6.394  -1.509   8.297  1.00 96.79           C  
ATOM   1303  HA  ILE A  79      -6.835  -2.054   7.462  1.00 96.79           H  
ATOM   1304  C   ILE A  79      -7.524  -1.065   9.219  1.00 96.79           C  
ATOM   1305  CB  ILE A  79      -5.410  -2.465   9.009  1.00 96.79           C  
ATOM   1306  HB  ILE A  79      -5.034  -1.970   9.905  1.00 96.79           H  
ATOM   1307  O   ILE A  79      -7.332  -0.169  10.042  1.00 96.79           O  
ATOM   1308  CG1 ILE A  79      -4.208  -2.809   8.101  1.00 96.79           C  
ATOM   1309 HG12 ILE A  79      -3.721  -1.889   7.778  1.00 96.79           H  
ATOM   1310 HG13 ILE A  79      -4.555  -3.336   7.212  1.00 96.79           H  
ATOM   1311  CG2 ILE A  79      -6.144  -3.752   9.433  1.00 96.79           C  
ATOM   1312 HG21 ILE A  79      -6.563  -4.252   8.559  1.00 96.79           H  
ATOM   1313 HG22 ILE A  79      -5.460  -4.441   9.929  1.00 96.79           H  
ATOM   1314 HG23 ILE A  79      -6.944  -3.531  10.139  1.00 96.79           H  
ATOM   1315  CD1 ILE A  79      -3.139  -3.651   8.801  1.00 96.79           C  
ATOM   1316 HD11 ILE A  79      -2.230  -3.633   8.199  1.00 96.79           H  
ATOM   1317 HD12 ILE A  79      -3.470  -4.685   8.903  1.00 96.79           H  
ATOM   1318 HD13 ILE A  79      -2.915  -3.238   9.784  1.00 96.79           H  
ATOM   1319  N   GLY A  80      -8.693  -1.678   9.079  1.00 95.47           N  
ATOM   1320  H   GLY A  80      -8.772  -2.420   8.397  1.00 95.47           H  
ATOM   1321  CA  GLY A  80      -9.849  -1.415   9.927  1.00 95.47           C  
ATOM   1322  HA2 GLY A  80      -9.535  -0.918  10.844  1.00 95.47           H  
ATOM   1323  HA3 GLY A  80     -10.542  -0.752   9.409  1.00 95.47           H  
ATOM   1324  C   GLY A  80     -10.584  -2.694  10.304  1.00 95.47           C  
ATOM   1325  O   GLY A  80     -10.439  -3.733   9.664  1.00 95.47           O  
ATOM   1326  N   GLU A  81     -11.373  -2.613  11.370  1.00 96.57           N  
ATOM   1327  H   GLU A  81     -11.416  -1.747  11.887  1.00 96.57           H  
ATOM   1328  CA  GLU A  81     -12.185  -3.729  11.852  1.00 96.57           C  
ATOM   1329  HA  GLU A  81     -11.577  -4.634  11.882  1.00 96.57           H  
ATOM   1330  C   GLU A  81     -13.378  -3.954  10.930  1.00 96.57           C  
ATOM   1331  CB  GLU A  81     -12.677  -3.410  13.264  1.00 96.57           C  
ATOM   1332  HB2 GLU A  81     -13.450  -2.643  13.218  1.00 96.57           H  
ATOM   1333  HB3 GLU A  81     -11.844  -3.006  13.840  1.00 96.57           H  
ATOM   1334  O   GLU A  81     -14.060  -2.995  10.577  1.00 96.57           O  
ATOM   1335  CG  GLU A  81     -13.228  -4.652  13.972  1.00 96.57           C  
ATOM   1336  HG2 GLU A  81     -12.472  -5.437  13.964  1.00 96.57           H  
ATOM   1337  HG3 GLU A  81     -14.097  -5.017  13.425  1.00 96.57           H  
ATOM   1338  CD  GLU A  81     -13.634  -4.354  15.417  1.00 96.57           C  
ATOM   1339  OE1 GLU A  81     -14.339  -5.185  16.030  1.00 96.57           O  
ATOM   1340  OE2 GLU A  81     -13.420  -3.233  15.924  1.00 96.57           O  
ATOM   1341  N   GLN A  82     -13.676  -5.197  10.568  1.00 93.70           N  
ATOM   1342  H   GLN A  82     -13.144  -5.962  10.958  1.00 93.70           H  
ATOM   1343  CA  GLN A  82     -14.860  -5.519   9.778  1.00 93.70           C  
ATOM   1344  HA  GLN A  82     -15.072  -4.680   9.115  1.00 93.70           H  
ATOM   1345  C   GLN A  82     -16.068  -5.706  10.704  1.00 93.70           C  
ATOM   1346  CB  GLN A  82     -14.575  -6.745   8.896  1.00 93.70           C  
ATOM   1347  HB2 GLN A  82     -14.307  -7.589   9.532  1.00 93.70           H  
ATOM   1348  HB3 GLN A  82     -13.729  -6.524   8.245  1.00 93.70           H  
ATOM   1349  O   GLN A  82     -16.130  -6.647  11.490  1.00 93.70           O  
ATOM   1350  CG  GLN A  82     -15.767  -7.166   8.027  1.00 93.70           C  
ATOM   1351  HG2 GLN A  82     -15.464  -8.008   7.406  1.00 93.70           H  
ATOM   1352  HG3 GLN A  82     -16.585  -7.503   8.664  1.00 93.70           H  
ATOM   1353  CD  GLN A  82     -16.266  -6.037   7.135  1.00 93.70           C  
ATOM   1354  NE2 GLN A  82     -15.736  -5.882   5.944  1.00 93.70           N  
ATOM   1355 HE21 GLN A  82     -15.025  -6.523   5.621  1.00 93.70           H  
ATOM   1356 HE22 GLN A  82     -16.081  -5.106   5.398  1.00 93.70           H  
ATOM   1357  OE1 GLN A  82     -17.125  -5.256   7.513  1.00 93.70           O  
ATOM   1358  N   ARG A  83     -17.045  -4.805  10.597  1.00 94.03           N  
ATOM   1359  H   ARG A  83     -16.904  -4.052   9.939  1.00 94.03           H  
ATOM   1360  CA  ARG A  83     -18.306  -4.811  11.360  1.00 94.03           C  
ATOM   1361  HA  ARG A  83     -18.424  -5.787  11.831  1.00 94.03           H  
ATOM   1362  C   ARG A  83     -19.541  -4.647  10.466  1.00 94.03           C  
ATOM   1363  CB  ARG A  83     -18.253  -3.748  12.471  1.00 94.03           C  
ATOM   1364  HB2 ARG A  83     -19.225  -3.708  12.962  1.00 94.03           H  
ATOM   1365  HB3 ARG A  83     -18.051  -2.771  12.032  1.00 94.03           H  
ATOM   1366  O   ARG A  83     -20.609  -4.280  10.950  1.00 94.03           O  
ATOM   1367  CG  ARG A  83     -17.199  -4.055  13.542  1.00 94.03           C  
ATOM   1368  HG2 ARG A  83     -16.199  -3.930  13.127  1.00 94.03           H  
ATOM   1369  HG3 ARG A  83     -17.320  -5.083  13.885  1.00 94.03           H  
ATOM   1370  CD  ARG A  83     -17.386  -3.104  14.727  1.00 94.03           C  
ATOM   1371  HD2 ARG A  83     -17.157  -2.089  14.404  1.00 94.03           H  
ATOM   1372  HD3 ARG A  83     -18.424  -3.152  15.058  1.00 94.03           H  
ATOM   1373  NE  ARG A  83     -16.511  -3.477  15.841  1.00 94.03           N  
ATOM   1374  HE  ARG A  83     -15.833  -4.209  15.685  1.00 94.03           H  
ATOM   1375  NH1 ARG A  83     -17.226  -1.997  17.438  1.00 94.03           N  
ATOM   1376 HH11 ARG A  83     -17.950  -1.693  16.803  1.00 94.03           H  
ATOM   1377 HH12 ARG A  83     -17.104  -1.600  18.358  1.00 94.03           H  
ATOM   1378  NH2 ARG A  83     -15.482  -3.341  17.833  1.00 94.03           N  
ATOM   1379 HH21 ARG A  83     -15.262  -2.884  18.706  1.00 94.03           H  
ATOM   1380 HH22 ARG A  83     -14.781  -3.912  17.383  1.00 94.03           H  
ATOM   1381  CZ  ARG A  83     -16.413  -2.932  17.032  1.00 94.03           C  
ATOM   1382  N   GLY A  84     -19.405  -4.897   9.164  1.00 90.50           N  
ATOM   1383  H   GLY A  84     -18.487  -5.140   8.820  1.00 90.50           H  
ATOM   1384  CA  GLY A  84     -20.475  -4.738   8.176  1.00 90.50           C  
ATOM   1385  HA2 GLY A  84     -21.418  -5.090   8.595  1.00 90.50           H  
ATOM   1386  HA3 GLY A  84     -20.232  -5.348   7.306  1.00 90.50           H  
ATOM   1387  C   GLY A  84     -20.670  -3.299   7.693  1.00 90.50           C  
ATOM   1388  O   GLY A  84     -21.705  -2.979   7.113  1.00 90.50           O  
ATOM   1389  N   GLN A  85     -19.700  -2.416   7.935  1.00 90.17           N  
ATOM   1390  H   GLN A  85     -18.849  -2.752   8.362  1.00 90.17           H  
ATOM   1391  CA  GLN A  85     -19.717  -1.045   7.438  1.00 90.17           C  
ATOM   1392  HA  GLN A  85     -20.751  -0.702   7.475  1.00 90.17           H  
ATOM   1393  C   GLN A  85     -19.265  -0.957   5.975  1.00 90.17           C  
ATOM   1394  CB  GLN A  85     -18.909  -0.105   8.350  1.00 90.17           C  
ATOM   1395  HB2 GLN A  85     -19.207  -0.260   9.387  1.00 90.17           H  
ATOM   1396  HB3 GLN A  85     -19.192   0.914   8.086  1.00 90.17           H  
ATOM   1397  O   GLN A  85     -18.479  -1.767   5.488  1.00 90.17           O  
ATOM   1398  CG  GLN A  85     -17.376  -0.190   8.238  1.00 90.17           C  
ATOM   1399  HG2 GLN A  85     -16.977   0.759   8.598  1.00 90.17           H  
ATOM   1400  HG3 GLN A  85     -17.053  -0.289   7.202  1.00 90.17           H  
ATOM   1401  CD  GLN A  85     -16.750  -1.305   9.064  1.00 90.17           C  
ATOM   1402  NE2 GLN A  85     -15.690  -1.000   9.766  1.00 90.17           N  
ATOM   1403 HE21 GLN A  85     -15.212  -1.769  10.214  1.00 90.17           H  
ATOM   1404 HE22 GLN A  85     -15.277  -0.079   9.725  1.00 90.17           H  
ATOM   1405  OE1 GLN A  85     -17.201  -2.436   9.119  1.00 90.17           O  
ATOM   1406  N   GLY A  86     -19.713   0.093   5.287  1.00 89.35           N  
ATOM   1407  H   GLY A  86     -20.333   0.741   5.752  1.00 89.35           H  
ATOM   1408  CA  GLY A  86     -19.172   0.481   3.987  1.00 89.35           C  
ATOM   1409  HA2 GLY A  86     -18.838  -0.402   3.444  1.00 89.35           H  
ATOM   1410  HA3 GLY A  86     -19.950   0.966   3.398  1.00 89.35           H  
ATOM   1411  C   GLY A  86     -18.008   1.458   4.143  1.00 89.35           C  
ATOM   1412  O   GLY A  86     -18.103   2.422   4.900  1.00 89.35           O  
ATOM   1413  N   LEU A  87     -16.934   1.242   3.386  1.00 88.23           N  
ATOM   1414  H   LEU A  87     -16.914   0.422   2.797  1.00 88.23           H  
ATOM   1415  CA  LEU A  87     -15.808   2.164   3.278  1.00 88.23           C  
ATOM   1416  HA  LEU A  87     -16.049   3.094   3.794  1.00 88.23           H  
ATOM   1417  C   LEU A  87     -15.551   2.483   1.804  1.00 88.23           C  
ATOM   1418  CB  LEU A  87     -14.575   1.541   3.950  1.00 88.23           C  
ATOM   1419  HB2 LEU A  87     -14.404   0.571   3.483  1.00 88.23           H  
ATOM   1420  HB3 LEU A  87     -14.779   1.372   5.007  1.00 88.23           H  
ATOM   1421  O   LEU A  87     -15.545   1.593   0.957  1.00 88.23           O  
ATOM   1422  CG  LEU A  87     -13.301   2.394   3.804  1.00 88.23           C  
ATOM   1423  HG  LEU A  87     -13.172   2.687   2.762  1.00 88.23           H  
ATOM   1424  CD1 LEU A  87     -13.338   3.658   4.668  1.00 88.23           C  
ATOM   1425 HD11 LEU A  87     -13.476   3.390   5.716  1.00 88.23           H  
ATOM   1426 HD12 LEU A  87     -14.154   4.310   4.356  1.00 88.23           H  
ATOM   1427 HD13 LEU A  87     -12.399   4.201   4.561  1.00 88.23           H  
ATOM   1428  CD2 LEU A  87     -12.076   1.573   4.163  1.00 88.23           C  
ATOM   1429 HD21 LEU A  87     -11.867   1.668   5.229  1.00 88.23           H  
ATOM   1430 HD22 LEU A  87     -11.235   1.928   3.567  1.00 88.23           H  
ATOM   1431 HD23 LEU A  87     -12.221   0.522   3.914  1.00 88.23           H  
ATOM   1432  N   ARG A  88     -15.275   3.755   1.515  1.00 88.80           N  
ATOM   1433  H   ARG A  88     -15.288   4.428   2.268  1.00 88.80           H  
ATOM   1434  CA  ARG A  88     -14.760   4.199   0.221  1.00 88.80           C  
ATOM   1435  HA  ARG A  88     -14.486   3.330  -0.376  1.00 88.80           H  
ATOM   1436  C   ARG A  88     -13.505   5.030   0.449  1.00 88.80           C  
ATOM   1437  CB  ARG A  88     -15.862   4.966  -0.520  1.00 88.80           C  
ATOM   1438  HB2 ARG A  88     -16.746   4.331  -0.583  1.00 88.80           H  
ATOM   1439  HB3 ARG A  88     -16.121   5.865   0.039  1.00 88.80           H  
ATOM   1440  O   ARG A  88     -13.582   6.096   1.054  1.00 88.80           O  
ATOM   1441  CG  ARG A  88     -15.427   5.349  -1.938  1.00 88.80           C  
ATOM   1442  HG2 ARG A  88     -15.159   4.449  -2.492  1.00 88.80           H  
ATOM   1443  HG3 ARG A  88     -14.563   6.012  -1.896  1.00 88.80           H  
ATOM   1444  CD  ARG A  88     -16.573   6.066  -2.653  1.00 88.80           C  
ATOM   1445  HD2 ARG A  88     -16.828   6.958  -2.081  1.00 88.80           H  
ATOM   1446  HD3 ARG A  88     -17.439   5.404  -2.686  1.00 88.80           H  
ATOM   1447  NE  ARG A  88     -16.187   6.437  -4.024  1.00 88.80           N  
ATOM   1448  HE  ARG A  88     -15.363   5.985  -4.393  1.00 88.80           H  
ATOM   1449  NH1 ARG A  88     -17.864   7.956  -4.408  1.00 88.80           N  
ATOM   1450 HH11 ARG A  88     -18.341   8.598  -5.026  1.00 88.80           H  
ATOM   1451 HH12 ARG A  88     -18.216   7.776  -3.478  1.00 88.80           H  
ATOM   1452  NH2 ARG A  88     -16.367   7.525  -6.011  1.00 88.80           N  
ATOM   1453 HH21 ARG A  88     -15.553   7.029  -6.343  1.00 88.80           H  
ATOM   1454 HH22 ARG A  88     -16.852   8.162  -6.628  1.00 88.80           H  
ATOM   1455  CZ  ARG A  88     -16.806   7.303  -4.805  1.00 88.80           C  
ATOM   1456  N   ALA A  89     -12.374   4.540  -0.041  1.00 86.26           N  
ATOM   1457  H   ALA A  89     -12.401   3.663  -0.543  1.00 86.26           H  
ATOM   1458  CA  ALA A  89     -11.140   5.305  -0.137  1.00 86.26           C  
ATOM   1459  HA  ALA A  89     -11.158   6.116   0.592  1.00 86.26           H  
ATOM   1460  C   ALA A  89     -11.028   5.933  -1.533  1.00 86.26           C  
ATOM   1461  CB  ALA A  89      -9.955   4.399   0.211  1.00 86.26           C  
ATOM   1462  HB1 ALA A  89      -9.028   4.971   0.182  1.00 86.26           H  
ATOM   1463  HB2 ALA A  89      -9.881   3.589  -0.515  1.00 86.26           H  
ATOM   1464  HB3 ALA A  89     -10.082   3.980   1.210  1.00 86.26           H  
ATOM   1465  O   ALA A  89     -11.691   5.507  -2.481  1.00 86.26           O  
ATOM   1466  N   GLY A  90     -10.234   6.989  -1.638  1.00 89.59           N  
ATOM   1467  H   GLY A  90      -9.706   7.294  -0.833  1.00 89.59           H  
ATOM   1468  CA  GLY A  90      -9.895   7.592  -2.912  1.00 89.59           C  
ATOM   1469  HA2 GLY A  90      -9.540   6.812  -3.586  1.00 89.59           H  
ATOM   1470  HA3 GLY A  90     -10.771   8.068  -3.353  1.00 89.59           H  
ATOM   1471  C   GLY A  90      -8.797   8.624  -2.734  1.00 89.59           C  
ATOM   1472  O   GLY A  90      -8.624   9.204  -1.662  1.00 89.59           O  
ATOM   1473  N   CYS A  91      -8.067   8.869  -3.809  1.00 88.72           N  
ATOM   1474  H   CYS A  91      -8.221   8.304  -4.632  1.00 88.72           H  
ATOM   1475  CA  CYS A  91      -6.957   9.806  -3.852  1.00 88.72           C  
ATOM   1476  HA  CYS A  91      -7.037  10.490  -3.007  1.00 88.72           H  
ATOM   1477  C   CYS A  91      -7.039  10.670  -5.114  1.00 88.72           C  
ATOM   1478  CB  CYS A  91      -5.631   9.041  -3.695  1.00 88.72           C  
ATOM   1479  HB2 CYS A  91      -4.795   9.652  -4.036  1.00 88.72           H  
ATOM   1480  HB3 CYS A  91      -5.482   8.821  -2.637  1.00 88.72           H  
ATOM   1481  O   CYS A  91      -7.726  10.341  -6.080  1.00 88.72           O  
ATOM   1482  SG  CYS A  91      -5.639   7.454  -4.578  1.00 88.72           S  
ATOM   1483  HG  CYS A  91      -6.014   7.887  -5.784  1.00 88.72           H  
ATOM   1484  N   LYS A  92      -6.364  11.818  -5.076  1.00 90.89           N  
ATOM   1485  H   LYS A  92      -5.775  11.994  -4.274  1.00 90.89           H  
ATOM   1486  CA  LYS A  92      -6.204  12.727  -6.213  1.00 90.89           C  
ATOM   1487  HA  LYS A  92      -6.585  12.255  -7.118  1.00 90.89           H  
ATOM   1488  C   LYS A  92      -4.719  12.974  -6.420  1.00 90.89           C  
ATOM   1489  CB  LYS A  92      -6.942  14.051  -5.973  1.00 90.89           C  
ATOM   1490  HB2 LYS A  92      -6.652  14.749  -6.757  1.00 90.89           H  
ATOM   1491  HB3 LYS A  92      -6.631  14.468  -5.015  1.00 90.89           H  
ATOM   1492  O   LYS A  92      -3.987  13.113  -5.442  1.00 90.89           O  
ATOM   1493  CG  LYS A  92      -8.469  13.897  -5.999  1.00 90.89           C  
ATOM   1494  HG2 LYS A  92      -8.791  13.244  -5.188  1.00 90.89           H  
ATOM   1495  HG3 LYS A  92      -8.767  13.458  -6.951  1.00 90.89           H  
ATOM   1496  CD  LYS A  92      -9.131  15.272  -5.843  1.00 90.89           C  
ATOM   1497  HD2 LYS A  92      -8.886  15.674  -4.859  1.00 90.89           H  
ATOM   1498  HD3 LYS A  92      -8.740  15.942  -6.608  1.00 90.89           H  
ATOM   1499  CE  LYS A  92     -10.649  15.154  -5.999  1.00 90.89           C  
ATOM   1500  HE2 LYS A  92     -11.023  14.468  -5.239  1.00 90.89           H  
ATOM   1501  HE3 LYS A  92     -10.862  14.719  -6.975  1.00 90.89           H  
ATOM   1502  NZ  LYS A  92     -11.306  16.479  -5.869  1.00 90.89           N  
ATOM   1503  HZ1 LYS A  92     -12.306  16.392  -5.977  1.00 90.89           H  
ATOM   1504  HZ2 LYS A  92     -11.111  16.882  -4.964  1.00 90.89           H  
ATOM   1505  HZ3 LYS A  92     -10.961  17.109  -6.579  1.00 90.89           H  
ATOM   1506  N   MET A  93      -4.301  13.059  -7.676  1.00 88.06           N  
ATOM   1507  H   MET A  93      -4.961  12.923  -8.428  1.00 88.06           H  
ATOM   1508  CA  MET A  93      -2.902  13.222  -8.055  1.00 88.06           C  
ATOM   1509  HA  MET A  93      -2.322  13.512  -7.179  1.00 88.06           H  
ATOM   1510  C   MET A  93      -2.783  14.333  -9.088  1.00 88.06           C  
ATOM   1511  CB  MET A  93      -2.291  11.923  -8.608  1.00 88.06           C  
ATOM   1512  HB2 MET A  93      -2.667  11.738  -9.614  1.00 88.06           H  
ATOM   1513  HB3 MET A  93      -1.213  12.065  -8.678  1.00 88.06           H  
ATOM   1514  O   MET A  93      -3.672  14.520  -9.919  1.00 88.06           O  
ATOM   1515  CG  MET A  93      -2.554  10.683  -7.754  1.00 88.06           C  
ATOM   1516  HG2 MET A  93      -1.833   9.920  -8.049  1.00 88.06           H  
ATOM   1517  HG3 MET A  93      -2.389  10.917  -6.702  1.00 88.06           H  
ATOM   1518  SD  MET A  93      -4.216   9.997  -7.984  1.00 88.06           S  
ATOM   1519  CE  MET A  93      -3.985   8.517  -7.015  1.00 88.06           C  
ATOM   1520  HE1 MET A  93      -4.857   7.875  -7.139  1.00 88.06           H  
ATOM   1521  HE2 MET A  93      -3.091   7.989  -7.347  1.00 88.06           H  
ATOM   1522  HE3 MET A  93      -3.886   8.821  -5.973  1.00 88.06           H  
ATOM   1523  N   PHE A  94      -1.675  15.062  -9.020  1.00 89.65           N  
ATOM   1524  H   PHE A  94      -0.990  14.835  -8.314  1.00 89.65           H  
ATOM   1525  CA  PHE A  94      -1.253  16.005 -10.044  1.00 89.65           C  
ATOM   1526  HA  PHE A  94      -1.839  15.854 -10.951  1.00 89.65           H  
ATOM   1527  C   PHE A  94       0.207  15.696 -10.359  1.00 89.65           C  
ATOM   1528  CB  PHE A  94      -1.475  17.439  -9.556  1.00 89.65           C  
ATOM   1529  HB2 PHE A  94      -0.793  17.669  -8.738  1.00 89.65           H  
ATOM   1530  HB3 PHE A  94      -2.492  17.528  -9.173  1.00 89.65           H  
ATOM   1531  O   PHE A  94       1.103  16.080  -9.610  1.00 89.65           O  
ATOM   1532  CG  PHE A  94      -1.303  18.442 -10.673  1.00 89.65           C  
ATOM   1533  CD1 PHE A  94      -0.094  19.144 -10.831  1.00 89.65           C  
ATOM   1534  HD1 PHE A  94       0.725  18.973 -10.148  1.00 89.65           H  
ATOM   1535  CD2 PHE A  94      -2.351  18.630 -11.593  1.00 89.65           C  
ATOM   1536  HD2 PHE A  94      -3.269  18.071 -11.489  1.00 89.65           H  
ATOM   1537  CE1 PHE A  94       0.057  20.046 -11.899  1.00 89.65           C  
ATOM   1538  HE1 PHE A  94       0.991  20.573 -12.030  1.00 89.65           H  
ATOM   1539  CE2 PHE A  94      -2.197  19.529 -12.662  1.00 89.65           C  
ATOM   1540  HE2 PHE A  94      -2.995  19.663 -13.377  1.00 89.65           H  
ATOM   1541  CZ  PHE A  94      -0.994  20.240 -12.813  1.00 89.65           C  
ATOM   1542  HZ  PHE A  94      -0.867  20.919 -13.643  1.00 89.65           H  
ATOM   1543  N   TRP A  95       0.415  14.885 -11.388  1.00 93.12           N  
ATOM   1544  H   TRP A  95      -0.348  14.662 -12.012  1.00 93.12           H  
ATOM   1545  CA  TRP A  95       1.669  14.182 -11.647  1.00 93.12           C  
ATOM   1546  HA  TRP A  95       2.516  14.809 -11.368  1.00 93.12           H  
ATOM   1547  C   TRP A  95       1.811  13.862 -13.141  1.00 93.12           C  
ATOM   1548  CB  TRP A  95       1.675  12.940 -10.754  1.00 93.12           C  
ATOM   1549  HB2 TRP A  95       1.522  13.261  -9.724  1.00 93.12           H  
ATOM   1550  HB3 TRP A  95       2.677  12.510 -10.765  1.00 93.12           H  
ATOM   1551  O   TRP A  95       0.914  14.208 -13.917  1.00 93.12           O  
ATOM   1552  CG  TRP A  95       0.693  11.840 -11.029  1.00 93.12           C  
ATOM   1553  CD1 TRP A  95      -0.210  11.732 -12.034  1.00 93.12           C  
ATOM   1554  HD1 TRP A  95      -0.358  12.448 -12.829  1.00 93.12           H  
ATOM   1555  CD2 TRP A  95       0.592  10.599 -10.290  1.00 93.12           C  
ATOM   1556  CE2 TRP A  95      -0.366   9.761 -10.920  1.00 93.12           C  
ATOM   1557  CE3 TRP A  95       1.259  10.101  -9.162  1.00 93.12           C  
ATOM   1558  HE3 TRP A  95       1.988  10.744  -8.691  1.00 93.12           H  
ATOM   1559  NE1 TRP A  95      -0.843  10.509 -11.966  1.00 93.12           N  
ATOM   1560  HE1 TRP A  95      -1.412  10.138 -12.714  1.00 93.12           H  
ATOM   1561  CH2 TRP A  95       0.120   7.979  -9.394  1.00 93.12           C  
ATOM   1562  HH2 TRP A  95       0.031   6.942  -9.105  1.00 93.12           H  
ATOM   1563  CZ2 TRP A  95      -0.613   8.460 -10.485  1.00 93.12           C  
ATOM   1564  HZ2 TRP A  95      -1.283   7.821 -11.040  1.00 93.12           H  
ATOM   1565  CZ3 TRP A  95       1.041   8.788  -8.720  1.00 93.12           C  
ATOM   1566  HZ3 TRP A  95       1.620   8.376  -7.907  1.00 93.12           H  
ATOM   1567  N   ASP A  96       2.905  13.232 -13.561  1.00 91.77           N  
ATOM   1568  H   ASP A  96       3.530  12.800 -12.896  1.00 91.77           H  
ATOM   1569  CA  ASP A  96       3.135  12.932 -14.974  1.00 91.77           C  
ATOM   1570  HA  ASP A  96       2.733  13.745 -15.578  1.00 91.77           H  
ATOM   1571  C   ASP A  96       2.417  11.637 -15.392  1.00 91.77           C  
ATOM   1572  CB  ASP A  96       4.641  12.884 -15.248  1.00 91.77           C  
ATOM   1573  HB2 ASP A  96       5.092  13.798 -14.860  1.00 91.77           H  
ATOM   1574  HB3 ASP A  96       5.082  12.041 -14.716  1.00 91.77           H  
ATOM   1575  O   ASP A  96       2.822  10.538 -15.026  1.00 91.77           O  
ATOM   1576  CG  ASP A  96       4.955  12.785 -16.743  1.00 91.77           C  
ATOM   1577  OD1 ASP A  96       4.087  12.343 -17.528  1.00 91.77           O  
ATOM   1578  OD2 ASP A  96       6.070  13.209 -17.116  1.00 91.77           O  
ATOM   1579  N   SER A  97       1.358  11.751 -16.200  1.00 89.64           N  
ATOM   1580  H   SER A  97       1.113  12.669 -16.542  1.00 89.64           H  
ATOM   1581  CA  SER A  97       0.573  10.600 -16.670  1.00 89.64           C  
ATOM   1582  HA  SER A  97       0.258  10.024 -15.800  1.00 89.64           H  
ATOM   1583  C   SER A  97       1.340   9.632 -17.578  1.00 89.64           C  
ATOM   1584  CB  SER A  97      -0.674  11.088 -17.413  1.00 89.64           C  
ATOM   1585  HB2 SER A  97      -1.311  11.632 -16.716  1.00 89.64           H  
ATOM   1586  HB3 SER A  97      -1.230  10.228 -17.787  1.00 89.64           H  
ATOM   1587  O   SER A  97       0.881   8.508 -17.792  1.00 89.64           O  
ATOM   1588  OG  SER A  97      -0.345  11.944 -18.496  1.00 89.64           O  
ATOM   1589  HG  SER A  97       0.320  11.520 -19.043  1.00 89.64           H  
ATOM   1590  N   ASP A  98       2.474  10.048 -18.148  1.00 87.87           N  
ATOM   1591  H   ASP A  98       2.850  10.954 -17.910  1.00 87.87           H  
ATOM   1592  CA  ASP A  98       3.281   9.186 -19.011  1.00 87.87           C  
ATOM   1593  HA  ASP A  98       2.618   8.569 -19.618  1.00 87.87           H  
ATOM   1594  C   ASP A  98       4.168   8.236 -18.196  1.00 87.87           C  
ATOM   1595  CB  ASP A  98       4.154  10.022 -19.969  1.00 87.87           C  
ATOM   1596  HB2 ASP A  98       4.903   9.360 -20.401  1.00 87.87           H  
ATOM   1597  HB3 ASP A  98       4.696  10.784 -19.409  1.00 87.87           H  
ATOM   1598  O   ASP A  98       4.523   7.157 -18.690  1.00 87.87           O  
ATOM   1599  CG  ASP A  98       3.414  10.675 -21.146  1.00 87.87           C  
ATOM   1600  OD1 ASP A  98       2.212  10.385 -21.341  1.00 87.87           O  
ATOM   1601  OD2 ASP A  98       4.108  11.355 -21.951  1.00 87.87           O  
ATOM   1602  N   THR A  99       4.534   8.602 -16.965  1.00 91.33           N  
ATOM   1603  H   THR A  99       4.186   9.480 -16.606  1.00 91.33           H  
ATOM   1604  CA  THR A  99       5.555   7.904 -16.167  1.00 91.33           C  
ATOM   1605  HA  THR A  99       5.868   7.000 -16.690  1.00 91.33           H  
ATOM   1606  C   THR A  99       5.046   7.444 -14.805  1.00 91.33           C  
ATOM   1607  CB  THR A  99       6.812   8.773 -16.002  1.00 91.33           C  
ATOM   1608  HB  THR A  99       7.550   8.225 -15.417  1.00 91.33           H  
ATOM   1609  O   THR A  99       5.377   6.321 -14.408  1.00 91.33           O  
ATOM   1610  CG2 THR A  99       7.433   9.145 -17.347  1.00 91.33           C  
ATOM   1611 HG21 THR A  99       8.430   9.554 -17.184  1.00 91.33           H  
ATOM   1612 HG22 THR A  99       7.494   8.261 -17.982  1.00 91.33           H  
ATOM   1613 HG23 THR A  99       6.821   9.897 -17.846  1.00 91.33           H  
ATOM   1614  OG1 THR A  99       6.493   9.974 -15.361  1.00 91.33           O  
ATOM   1615  HG1 THR A  99       7.168  10.631 -15.551  1.00 91.33           H  
ATOM   1616  N   ASP A 100       4.220   8.245 -14.138  1.00 94.34           N  
ATOM   1617  H   ASP A 100       3.975   9.136 -14.546  1.00 94.34           H  
ATOM   1618  CA  ASP A 100       3.667   7.975 -12.816  1.00 94.34           C  
ATOM   1619  HA  ASP A 100       4.411   7.418 -12.247  1.00 94.34           H  
ATOM   1620  C   ASP A 100       2.396   7.125 -12.909  1.00 94.34           C  
ATOM   1621  CB  ASP A 100       3.386   9.284 -12.056  1.00 94.34           C  
ATOM   1622  HB2 ASP A 100       2.576   9.824 -12.547  1.00 94.34           H  
ATOM   1623  HB3 ASP A 100       3.053   9.026 -11.051  1.00 94.34           H  
ATOM   1624  O   ASP A 100       1.575   7.286 -13.815  1.00 94.34           O  
ATOM   1625  CG  ASP A 100       4.608  10.197 -11.929  1.00 94.34           C  
ATOM   1626  OD1 ASP A 100       5.721   9.650 -11.800  1.00 94.34           O  
ATOM   1627  OD2 ASP A 100       4.437  11.436 -11.854  1.00 94.34           O  
ATOM   1628  N   ASP A 101       2.214   6.210 -11.958  1.00 95.00           N  
ATOM   1629  H   ASP A 101       2.890   6.150 -11.211  1.00 95.00           H  
ATOM   1630  CA  ASP A 101       0.992   5.409 -11.863  1.00 95.00           C  
ATOM   1631  HA  ASP A 101       0.155   6.041 -12.158  1.00 95.00           H  
ATOM   1632  C   ASP A 101       0.747   4.951 -10.418  1.00 95.00           C  
ATOM   1633  CB  ASP A 101       1.055   4.217 -12.840  1.00 95.00           C  
ATOM   1634  HB2 ASP A 101       1.539   3.379 -12.338  1.00 95.00           H  
ATOM   1635  HB3 ASP A 101       1.655   4.484 -13.711  1.00 95.00           H  
ATOM   1636  O   ASP A 101       1.644   4.969  -9.565  1.00 95.00           O  
ATOM   1637  CG  ASP A 101      -0.308   3.728 -13.340  1.00 95.00           C  
ATOM   1638  OD1 ASP A 101      -1.337   4.116 -12.741  1.00 95.00           O  
ATOM   1639  OD2 ASP A 101      -0.302   2.902 -14.284  1.00 95.00           O  
ATOM   1640  N   TYR A 102      -0.488   4.562 -10.112  1.00 95.66           N  
ATOM   1641  H   TYR A 102      -1.140   4.458 -10.876  1.00 95.66           H  
ATOM   1642  CA  TYR A 102      -0.853   3.999  -8.815  1.00 95.66           C  
ATOM   1643  HA  TYR A 102       0.059   3.622  -8.351  1.00 95.66           H  
ATOM   1644  C   TYR A 102      -1.791   2.818  -8.966  1.00 95.66           C  
ATOM   1645  CB  TYR A 102      -1.498   5.011  -7.841  1.00 95.66           C  
ATOM   1646  HB2 TYR A 102      -0.905   5.918  -7.730  1.00 95.66           H  
ATOM   1647  HB3 TYR A 102      -1.473   4.572  -6.844  1.00 95.66           H  
ATOM   1648  O   TYR A 102      -2.431   2.592  -9.992  1.00 95.66           O  
ATOM   1649  CG  TYR A 102      -2.946   5.361  -8.122  1.00 95.66           C  
ATOM   1650  CD1 TYR A 102      -3.303   6.054  -9.294  1.00 95.66           C  
ATOM   1651  HD1 TYR A 102      -2.542   6.331 -10.009  1.00 95.66           H  
ATOM   1652  CD2 TYR A 102      -3.944   4.957  -7.213  1.00 95.66           C  
ATOM   1653  HD2 TYR A 102      -3.678   4.419  -6.315  1.00 95.66           H  
ATOM   1654  CE1 TYR A 102      -4.652   6.353  -9.555  1.00 95.66           C  
ATOM   1655  HE1 TYR A 102      -4.915   6.880 -10.460  1.00 95.66           H  
ATOM   1656  CE2 TYR A 102      -5.296   5.243  -7.473  1.00 95.66           C  
ATOM   1657  HE2 TYR A 102      -6.067   4.939  -6.781  1.00 95.66           H  
ATOM   1658  OH  TYR A 102      -6.949   6.258  -8.881  1.00 95.66           O  
ATOM   1659  HH  TYR A 102      -7.042   6.703  -9.727  1.00 95.66           H  
ATOM   1660  CZ  TYR A 102      -5.650   5.944  -8.644  1.00 95.66           C  
ATOM   1661  N   PHE A 103      -1.933   2.088  -7.871  1.00 95.74           N  
ATOM   1662  H   PHE A 103      -1.366   2.304  -7.064  1.00 95.74           H  
ATOM   1663  CA  PHE A 103      -3.069   1.215  -7.704  1.00 95.74           C  
ATOM   1664  HA  PHE A 103      -3.916   1.645  -8.238  1.00 95.74           H  
ATOM   1665  C   PHE A 103      -3.482   1.068  -6.253  1.00 95.74           C  
ATOM   1666  CB  PHE A 103      -2.768  -0.148  -8.304  1.00 95.74           C  
ATOM   1667  HB2 PHE A 103      -3.677  -0.729  -8.147  1.00 95.74           H  
ATOM   1668  HB3 PHE A 103      -2.602  -0.036  -9.375  1.00 95.74           H  
ATOM   1669  O   PHE A 103      -2.706   1.305  -5.329  1.00 95.74           O  
ATOM   1670  CG  PHE A 103      -1.648  -0.928  -7.660  1.00 95.74           C  
ATOM   1671  CD1 PHE A 103      -0.309  -0.698  -8.022  1.00 95.74           C  
ATOM   1672  HD1 PHE A 103      -0.067   0.045  -8.768  1.00 95.74           H  
ATOM   1673  CD2 PHE A 103      -1.963  -1.884  -6.676  1.00 95.74           C  
ATOM   1674  HD2 PHE A 103      -2.988  -2.053  -6.380  1.00 95.74           H  
ATOM   1675  CE1 PHE A 103       0.716  -1.426  -7.395  1.00 95.74           C  
ATOM   1676  HE1 PHE A 103       1.747  -1.248  -7.663  1.00 95.74           H  
ATOM   1677  CE2 PHE A 103      -0.941  -2.607  -6.048  1.00 95.74           C  
ATOM   1678  HE2 PHE A 103      -1.183  -3.327  -5.281  1.00 95.74           H  
ATOM   1679  CZ  PHE A 103       0.395  -2.371  -6.407  1.00 95.74           C  
ATOM   1680  HZ  PHE A 103       1.184  -2.910  -5.904  1.00 95.74           H  
ATOM   1681  N   GLU A 104      -4.718   0.621  -6.086  1.00 95.60           N  
ATOM   1682  H   GLU A 104      -5.307   0.504  -6.899  1.00 95.60           H  
ATOM   1683  CA  GLU A 104      -5.289   0.206  -4.817  1.00 95.60           C  
ATOM   1684  HA  GLU A 104      -4.600   0.436  -4.004  1.00 95.60           H  
ATOM   1685  C   GLU A 104      -5.518  -1.305  -4.847  1.00 95.60           C  
ATOM   1686  CB  GLU A 104      -6.594   0.973  -4.565  1.00 95.60           C  
ATOM   1687  HB2 GLU A 104      -7.278   0.780  -5.391  1.00 95.60           H  
ATOM   1688  HB3 GLU A 104      -7.049   0.612  -3.642  1.00 95.60           H  
ATOM   1689  O   GLU A 104      -6.029  -1.838  -5.838  1.00 95.60           O  
ATOM   1690  CG  GLU A 104      -6.338   2.484  -4.438  1.00 95.60           C  
ATOM   1691  HG2 GLU A 104      -5.790   2.847  -5.308  1.00 95.60           H  
ATOM   1692  HG3 GLU A 104      -5.717   2.644  -3.557  1.00 95.60           H  
ATOM   1693  CD  GLU A 104      -7.627   3.303  -4.313  1.00 95.60           C  
ATOM   1694  OE1 GLU A 104      -7.634   4.232  -3.472  1.00 95.60           O  
ATOM   1695  OE2 GLU A 104      -8.583   3.020  -5.069  1.00 95.60           O  
ATOM   1696  N   GLU A 105      -5.134  -1.979  -3.768  1.00 96.27           N  
ATOM   1697  H   GLU A 105      -4.677  -1.471  -3.024  1.00 96.27           H  
ATOM   1698  CA  GLU A 105      -5.459  -3.375  -3.495  1.00 96.27           C  
ATOM   1699  HA  GLU A 105      -6.083  -3.757  -4.303  1.00 96.27           H  
ATOM   1700  C   GLU A 105      -6.260  -3.437  -2.192  1.00 96.27           C  
ATOM   1701  CB  GLU A 105      -4.184  -4.233  -3.437  1.00 96.27           C  
ATOM   1702  HB2 GLU A 105      -3.551  -3.998  -4.293  1.00 96.27           H  
ATOM   1703  HB3 GLU A 105      -3.624  -3.976  -2.538  1.00 96.27           H  
ATOM   1704  O   GLU A 105      -5.857  -2.879  -1.166  1.00 96.27           O  
ATOM   1705  CG  GLU A 105      -4.471  -5.749  -3.429  1.00 96.27           C  
ATOM   1706  HG2 GLU A 105      -5.111  -5.983  -2.578  1.00 96.27           H  
ATOM   1707  HG3 GLU A 105      -3.525  -6.268  -3.277  1.00 96.27           H  
ATOM   1708  CD  GLU A 105      -5.117  -6.284  -4.728  1.00 96.27           C  
ATOM   1709  OE1 GLU A 105      -5.726  -7.382  -4.688  1.00 96.27           O  
ATOM   1710  OE2 GLU A 105      -4.990  -5.612  -5.783  1.00 96.27           O  
ATOM   1711  N   VAL A 106      -7.415  -4.100  -2.247  1.00 95.43           N  
ATOM   1712  H   VAL A 106      -7.643  -4.603  -3.092  1.00 95.43           H  
ATOM   1713  CA  VAL A 106      -8.325  -4.251  -1.110  1.00 95.43           C  
ATOM   1714  HA  VAL A 106      -7.945  -3.677  -0.264  1.00 95.43           H  
ATOM   1715  C   VAL A 106      -8.357  -5.716  -0.709  1.00 95.43           C  
ATOM   1716  CB  VAL A 106      -9.737  -3.723  -1.426  1.00 95.43           C  
ATOM   1717  HB  VAL A 106     -10.155  -4.284  -2.262  1.00 95.43           H  
ATOM   1718  O   VAL A 106      -8.627  -6.585  -1.535  1.00 95.43           O  
ATOM   1719  CG1 VAL A 106     -10.673  -3.874  -0.219  1.00 95.43           C  
ATOM   1720 HG11 VAL A 106     -10.823  -4.930   0.003  1.00 95.43           H  
ATOM   1721 HG12 VAL A 106     -11.644  -3.433  -0.443  1.00 95.43           H  
ATOM   1722 HG13 VAL A 106     -10.244  -3.382   0.654  1.00 95.43           H  
ATOM   1723  CG2 VAL A 106      -9.703  -2.238  -1.810  1.00 95.43           C  
ATOM   1724 HG21 VAL A 106      -9.250  -1.656  -1.008  1.00 95.43           H  
ATOM   1725 HG22 VAL A 106     -10.715  -1.876  -1.994  1.00 95.43           H  
ATOM   1726 HG23 VAL A 106      -9.120  -2.098  -2.721  1.00 95.43           H  
ATOM   1727  N   TYR A 107      -8.122  -5.976   0.571  1.00 96.12           N  
ATOM   1728  H   TYR A 107      -7.925  -5.200   1.187  1.00 96.12           H  
ATOM   1729  CA  TYR A 107      -8.177  -7.303   1.165  1.00 96.12           C  
ATOM   1730  HA  TYR A 107      -8.497  -8.026   0.415  1.00 96.12           H  
ATOM   1731  C   TYR A 107      -9.196  -7.312   2.301  1.00 96.12           C  
ATOM   1732  CB  TYR A 107      -6.775  -7.697   1.630  1.00 96.12           C  
ATOM   1733  HB2 TYR A 107      -6.452  -7.030   2.429  1.00 96.12           H  
ATOM   1734  HB3 TYR A 107      -6.091  -7.576   0.790  1.00 96.12           H  
ATOM   1735  O   TYR A 107      -9.209  -6.407   3.131  1.00 96.12           O  
ATOM   1736  CG  TYR A 107      -6.685  -9.131   2.091  1.00 96.12           C  
ATOM   1737  CD1 TYR A 107      -6.628  -9.445   3.463  1.00 96.12           C  
ATOM   1738  HD1 TYR A 107      -6.639  -8.659   4.205  1.00 96.12           H  
ATOM   1739  CD2 TYR A 107      -6.664 -10.155   1.127  1.00 96.12           C  
ATOM   1740  HD2 TYR A 107      -6.694  -9.916   0.074  1.00 96.12           H  
ATOM   1741  CE1 TYR A 107      -6.530 -10.790   3.869  1.00 96.12           C  
ATOM   1742  HE1 TYR A 107      -6.452 -11.041   4.917  1.00 96.12           H  
ATOM   1743  CE2 TYR A 107      -6.595 -11.498   1.533  1.00 96.12           C  
ATOM   1744  HE2 TYR A 107      -6.580 -12.296   0.806  1.00 96.12           H  
ATOM   1745  OH  TYR A 107      -6.426 -13.117   3.276  1.00 96.12           O  
ATOM   1746  HH  TYR A 107      -6.294 -13.230   4.220  1.00 96.12           H  
ATOM   1747  CZ  TYR A 107      -6.519 -11.818   2.902  1.00 96.12           C  
ATOM   1748  N   VAL A 108     -10.078  -8.309   2.334  1.00 94.93           N  
ATOM   1749  H   VAL A 108      -9.976  -9.077   1.686  1.00 94.93           H  
ATOM   1750  CA  VAL A 108     -11.169  -8.388   3.314  1.00 94.93           C  
ATOM   1751  HA  VAL A 108     -10.967  -7.707   4.141  1.00 94.93           H  
ATOM   1752  C   VAL A 108     -11.222  -9.794   3.885  1.00 94.93           C  
ATOM   1753  CB  VAL A 108     -12.530  -7.994   2.701  1.00 94.93           C  
ATOM   1754  HB  VAL A 108     -12.811  -8.721   1.939  1.00 94.93           H  
ATOM   1755  O   VAL A 108     -11.280 -10.765   3.135  1.00 94.93           O  
ATOM   1756  CG1 VAL A 108     -13.629  -7.958   3.773  1.00 94.93           C  
ATOM   1757 HG11 VAL A 108     -13.790  -8.959   4.175  1.00 94.93           H  
ATOM   1758 HG12 VAL A 108     -14.567  -7.616   3.336  1.00 94.93           H  
ATOM   1759 HG13 VAL A 108     -13.333  -7.294   4.585  1.00 94.93           H  
ATOM   1760  CG2 VAL A 108     -12.489  -6.607   2.044  1.00 94.93           C  
ATOM   1761 HG21 VAL A 108     -12.131  -5.864   2.756  1.00 94.93           H  
ATOM   1762 HG22 VAL A 108     -13.482  -6.328   1.692  1.00 94.93           H  
ATOM   1763 HG23 VAL A 108     -11.821  -6.633   1.183  1.00 94.93           H  
ATOM   1764  N   THR A 109     -11.242  -9.888   5.210  1.00 94.64           N  
ATOM   1765  H   THR A 109     -11.199  -9.042   5.760  1.00 94.64           H  
ATOM   1766  CA  THR A 109     -11.484 -11.124   5.957  1.00 94.64           C  
ATOM   1767  HA  THR A 109     -11.637 -11.946   5.258  1.00 94.64           H  
ATOM   1768  C   THR A 109     -12.763 -10.986   6.783  1.00 94.64           C  
ATOM   1769  CB  THR A 109     -10.282 -11.499   6.846  1.00 94.64           C  
ATOM   1770  HB  THR A 109     -10.434 -12.515   7.213  1.00 94.64           H  
ATOM   1771  O   THR A 109     -13.471  -9.977   6.716  1.00 94.64           O  
ATOM   1772  CG2 THR A 109      -8.951 -11.469   6.103  1.00 94.64           C  
ATOM   1773 HG21 THR A 109      -9.027 -12.059   5.189  1.00 94.64           H  
ATOM   1774 HG22 THR A 109      -8.681 -10.443   5.851  1.00 94.64           H  
ATOM   1775 HG23 THR A 109      -8.174 -11.901   6.734  1.00 94.64           H  
ATOM   1776  OG1 THR A 109     -10.177 -10.645   7.963  1.00 94.64           O  
ATOM   1777  HG1 THR A 109      -9.319 -10.825   8.353  1.00 94.64           H  
ATOM   1778  N   GLN A 110     -13.081 -12.004   7.583  1.00 93.75           N  
ATOM   1779  H   GLN A 110     -12.489 -12.822   7.598  1.00 93.75           H  
ATOM   1780  CA  GLN A 110     -14.211 -11.949   8.509  1.00 93.75           C  
ATOM   1781  HA  GLN A 110     -15.114 -11.713   7.947  1.00 93.75           H  
ATOM   1782  C   GLN A 110     -14.042 -10.870   9.592  1.00 93.75           C  
ATOM   1783  CB  GLN A 110     -14.366 -13.339   9.141  1.00 93.75           C  
ATOM   1784  HB2 GLN A 110     -14.479 -14.076   8.346  1.00 93.75           H  
ATOM   1785  HB3 GLN A 110     -13.470 -13.579   9.713  1.00 93.75           H  
ATOM   1786  O   GLN A 110     -15.035 -10.309  10.050  1.00 93.75           O  
ATOM   1787  CG  GLN A 110     -15.590 -13.424  10.064  1.00 93.75           C  
ATOM   1788  HG2 GLN A 110     -15.472 -12.735  10.901  1.00 93.75           H  
ATOM   1789  HG3 GLN A 110     -16.482 -13.142   9.505  1.00 93.75           H  
ATOM   1790  CD  GLN A 110     -15.802 -14.812  10.650  1.00 93.75           C  
ATOM   1791  NE2 GLN A 110     -16.885 -15.024  11.364  1.00 93.75           N  
ATOM   1792 HE21 GLN A 110     -17.551 -14.282  11.526  1.00 93.75           H  
ATOM   1793 HE22 GLN A 110     -16.974 -15.959  11.735  1.00 93.75           H  
ATOM   1794  OE1 GLN A 110     -15.029 -15.736  10.486  1.00 93.75           O  
ATOM   1795  N   HIS A 111     -12.807 -10.593  10.018  1.00 94.15           N  
ATOM   1796  H   HIS A 111     -12.032 -11.061   9.570  1.00 94.15           H  
ATOM   1797  CA  HIS A 111     -12.526  -9.768  11.198  1.00 94.15           C  
ATOM   1798  HA  HIS A 111     -13.441  -9.626  11.772  1.00 94.15           H  
ATOM   1799  C   HIS A 111     -12.006  -8.373  10.859  1.00 94.15           C  
ATOM   1800  CB  HIS A 111     -11.518 -10.508  12.086  1.00 94.15           C  
ATOM   1801  HB2 HIS A 111     -11.329  -9.913  12.979  1.00 94.15           H  
ATOM   1802  HB3 HIS A 111     -10.576 -10.621  11.549  1.00 94.15           H  
ATOM   1803  O   HIS A 111     -12.166  -7.445  11.651  1.00 94.15           O  
ATOM   1804  CG  HIS A 111     -12.008 -11.866  12.513  1.00 94.15           C  
ATOM   1805  CD2 HIS A 111     -11.419 -13.072  12.244  1.00 94.15           C  
ATOM   1806  HD2 HIS A 111     -10.495 -13.227  11.706  1.00 94.15           H  
ATOM   1807  ND1 HIS A 111     -13.166 -12.121  13.211  1.00 94.15           N  
ATOM   1808  HD1 HIS A 111     -13.827 -11.431  13.538  1.00 94.15           H  
ATOM   1809  CE1 HIS A 111     -13.272 -13.451  13.364  1.00 94.15           C  
ATOM   1810  HE1 HIS A 111     -14.080 -13.962  13.868  1.00 94.15           H  
ATOM   1811  NE2 HIS A 111     -12.232 -14.069  12.792  1.00 94.15           N  
ATOM   1812  N   LEU A 112     -11.376  -8.207   9.697  1.00 96.62           N  
ATOM   1813  H   LEU A 112     -11.298  -8.986   9.059  1.00 96.62           H  
ATOM   1814  CA  LEU A 112     -10.747  -6.955   9.301  1.00 96.62           C  
ATOM   1815  HA  LEU A 112     -11.304  -6.130   9.745  1.00 96.62           H  
ATOM   1816  C   LEU A 112     -10.812  -6.739   7.793  1.00 96.62           C  
ATOM   1817  CB  LEU A 112      -9.314  -6.892   9.876  1.00 96.62           C  
ATOM   1818  HB2 LEU A 112      -8.877  -5.919   9.651  1.00 96.62           H  
ATOM   1819  HB3 LEU A 112      -9.411  -6.944  10.961  1.00 96.62           H  
ATOM   1820  O   LEU A 112     -11.089  -7.646   7.009  1.00 96.62           O  
ATOM   1821  CG  LEU A 112      -8.326  -7.992   9.443  1.00 96.62           C  
ATOM   1822  HG  LEU A 112      -8.821  -8.963   9.445  1.00 96.62           H  
ATOM   1823  CD1 LEU A 112      -7.726  -7.728   8.059  1.00 96.62           C  
ATOM   1824 HD11 LEU A 112      -8.485  -7.838   7.285  1.00 96.62           H  
ATOM   1825 HD12 LEU A 112      -6.952  -8.470   7.862  1.00 96.62           H  
ATOM   1826 HD13 LEU A 112      -7.288  -6.731   8.018  1.00 96.62           H  
ATOM   1827  CD2 LEU A 112      -7.174  -8.064  10.445  1.00 96.62           C  
ATOM   1828 HD21 LEU A 112      -6.483  -8.854  10.151  1.00 96.62           H  
ATOM   1829 HD22 LEU A 112      -7.556  -8.312  11.435  1.00 96.62           H  
ATOM   1830 HD23 LEU A 112      -6.642  -7.114  10.486  1.00 96.62           H  
ATOM   1831  N   PHE A 113     -10.523  -5.514   7.387  1.00 95.57           N  
ATOM   1832  H   PHE A 113     -10.330  -4.815   8.090  1.00 95.57           H  
ATOM   1833  CA  PHE A 113     -10.215  -5.172   6.010  1.00 95.57           C  
ATOM   1834  HA  PHE A 113     -10.055  -6.089   5.442  1.00 95.57           H  
ATOM   1835  C   PHE A 113      -8.911  -4.377   5.969  1.00 95.57           C  
ATOM   1836  CB  PHE A 113     -11.390  -4.416   5.377  1.00 95.57           C  
ATOM   1837  HB2 PHE A 113     -11.176  -4.265   4.319  1.00 95.57           H  
ATOM   1838  HB3 PHE A 113     -12.287  -5.032   5.445  1.00 95.57           H  
ATOM   1839  O   PHE A 113      -8.582  -3.647   6.905  1.00 95.57           O  
ATOM   1840  CG  PHE A 113     -11.657  -3.066   6.014  1.00 95.57           C  
ATOM   1841  CD1 PHE A 113     -12.589  -2.940   7.060  1.00 95.57           C  
ATOM   1842  HD1 PHE A 113     -13.143  -3.802   7.402  1.00 95.57           H  
ATOM   1843  CD2 PHE A 113     -10.911  -1.946   5.606  1.00 95.57           C  
ATOM   1844  HD2 PHE A 113     -10.168  -2.046   4.829  1.00 95.57           H  
ATOM   1845  CE1 PHE A 113     -12.784  -1.695   7.680  1.00 95.57           C  
ATOM   1846  HE1 PHE A 113     -13.493  -1.611   8.491  1.00 95.57           H  
ATOM   1847  CE2 PHE A 113     -11.077  -0.714   6.257  1.00 95.57           C  
ATOM   1848  HE2 PHE A 113     -10.448   0.120   5.985  1.00 95.57           H  
ATOM   1849  CZ  PHE A 113     -12.034  -0.578   7.275  1.00 95.57           C  
ATOM   1850  HZ  PHE A 113     -12.164   0.372   7.773  1.00 95.57           H  
ATOM   1851  N   ALA A 114      -8.190  -4.490   4.863  1.00 96.77           N  
ATOM   1852  H   ALA A 114      -8.521  -5.111   4.139  1.00 96.77           H  
ATOM   1853  CA  ALA A 114      -7.009  -3.704   4.563  1.00 96.77           C  
ATOM   1854  HA  ALA A 114      -6.923  -2.907   5.301  1.00 96.77           H  
ATOM   1855  C   ALA A 114      -7.149  -3.059   3.183  1.00 96.77           C  
ATOM   1856  CB  ALA A 114      -5.761  -4.582   4.686  1.00 96.77           C  
ATOM   1857  HB1 ALA A 114      -5.810  -5.406   3.975  1.00 96.77           H  
ATOM   1858  HB2 ALA A 114      -5.699  -4.981   5.698  1.00 96.77           H  
ATOM   1859  HB3 ALA A 114      -4.870  -3.987   4.485  1.00 96.77           H  
ATOM   1860  O   ALA A 114      -7.606  -3.686   2.227  1.00 96.77           O  
ATOM   1861  N   VAL A 115      -6.745  -1.798   3.086  1.00 96.75           N  
ATOM   1862  H   VAL A 115      -6.386  -1.359   3.922  1.00 96.75           H  
ATOM   1863  CA  VAL A 115      -6.649  -1.045   1.836  1.00 96.75           C  
ATOM   1864  HA  VAL A 115      -6.884  -1.696   0.994  1.00 96.75           H  
ATOM   1865  C   VAL A 115      -5.207  -0.585   1.699  1.00 96.75           C  
ATOM   1866  CB  VAL A 115      -7.625   0.146   1.804  1.00 96.75           C  
ATOM   1867  HB  VAL A 115      -7.359   0.856   2.588  1.00 96.75           H  
ATOM   1868  O   VAL A 115      -4.719   0.191   2.524  1.00 96.75           O  
ATOM   1869  CG1 VAL A 115      -7.556   0.868   0.452  1.00 96.75           C  
ATOM   1870 HG11 VAL A 115      -7.774   0.173  -0.359  1.00 96.75           H  
ATOM   1871 HG12 VAL A 115      -8.277   1.685   0.425  1.00 96.75           H  
ATOM   1872 HG13 VAL A 115      -6.563   1.290   0.297  1.00 96.75           H  
ATOM   1873  CG2 VAL A 115      -9.075  -0.297   2.041  1.00 96.75           C  
ATOM   1874 HG21 VAL A 115      -9.348  -1.074   1.327  1.00 96.75           H  
ATOM   1875 HG22 VAL A 115      -9.183  -0.690   3.052  1.00 96.75           H  
ATOM   1876 HG23 VAL A 115      -9.749   0.552   1.927  1.00 96.75           H  
ATOM   1877  N   VAL A 116      -4.526  -1.074   0.666  1.00 97.70           N  
ATOM   1878  H   VAL A 116      -4.993  -1.713   0.037  1.00 97.70           H  
ATOM   1879  CA  VAL A 116      -3.155  -0.683   0.339  1.00 97.70           C  
ATOM   1880  HA  VAL A 116      -2.769  -0.042   1.132  1.00 97.70           H  
ATOM   1881  C   VAL A 116      -3.165   0.115  -0.952  1.00 97.70           C  
ATOM   1882  CB  VAL A 116      -2.212  -1.893   0.243  1.00 97.70           C  
ATOM   1883  HB  VAL A 116      -2.551  -2.569  -0.541  1.00 97.70           H  
ATOM   1884  O   VAL A 116      -3.581  -0.387  -1.993  1.00 97.70           O  
ATOM   1885  CG1 VAL A 116      -0.775  -1.451  -0.065  1.00 97.70           C  
ATOM   1886 HG11 VAL A 116      -0.119  -2.321  -0.088  1.00 97.70           H  
ATOM   1887 HG12 VAL A 116      -0.425  -0.755   0.698  1.00 97.70           H  
ATOM   1888 HG13 VAL A 116      -0.731  -0.969  -1.042  1.00 97.70           H  
ATOM   1889  CG2 VAL A 116      -2.172  -2.653   1.570  1.00 97.70           C  
ATOM   1890 HG21 VAL A 116      -1.906  -1.976   2.382  1.00 97.70           H  
ATOM   1891 HG22 VAL A 116      -1.427  -3.446   1.508  1.00 97.70           H  
ATOM   1892 HG23 VAL A 116      -3.147  -3.097   1.776  1.00 97.70           H  
ATOM   1893  N   THR A 117      -2.671   1.346  -0.894  1.00 97.45           N  
ATOM   1894  H   THR A 117      -2.350   1.685   0.001  1.00 97.45           H  
ATOM   1895  CA  THR A 117      -2.461   2.200  -2.064  1.00 97.45           C  
ATOM   1896  HA  THR A 117      -2.928   1.735  -2.932  1.00 97.45           H  
ATOM   1897  C   THR A 117      -0.968   2.326  -2.324  1.00 97.45           C  
ATOM   1898  CB  THR A 117      -3.091   3.589  -1.894  1.00 97.45           C  
ATOM   1899  HB  THR A 117      -2.479   4.177  -1.210  1.00 97.45           H  
ATOM   1900  O   THR A 117      -0.207   2.724  -1.440  1.00 97.45           O  
ATOM   1901  CG2 THR A 117      -3.179   4.316  -3.233  1.00 97.45           C  
ATOM   1902 HG21 THR A 117      -3.692   5.269  -3.102  1.00 97.45           H  
ATOM   1903 HG22 THR A 117      -3.729   3.713  -3.956  1.00 97.45           H  
ATOM   1904 HG23 THR A 117      -2.180   4.496  -3.629  1.00 97.45           H  
ATOM   1905  OG1 THR A 117      -4.395   3.518  -1.359  1.00 97.45           O  
ATOM   1906  HG1 THR A 117      -5.019   3.473  -2.087  1.00 97.45           H  
ATOM   1907  N   VAL A 118      -0.540   1.998  -3.539  1.00 97.54           N  
ATOM   1908  H   VAL A 118      -1.224   1.705  -4.222  1.00 97.54           H  
ATOM   1909  CA  VAL A 118       0.861   2.057  -3.966  1.00 97.54           C  
ATOM   1910  HA  VAL A 118       1.494   2.362  -3.133  1.00 97.54           H  
ATOM   1911  C   VAL A 118       0.995   3.079  -5.079  1.00 97.54           C  
ATOM   1912  CB  VAL A 118       1.351   0.688  -4.461  1.00 97.54           C  
ATOM   1913  HB  VAL A 118       0.777   0.410  -5.345  1.00 97.54           H  
ATOM   1914  O   VAL A 118       0.267   3.009  -6.062  1.00 97.54           O  
ATOM   1915  CG1 VAL A 118       2.837   0.712  -4.836  1.00 97.54           C  
ATOM   1916 HG11 VAL A 118       3.047   1.489  -5.571  1.00 97.54           H  
ATOM   1917 HG12 VAL A 118       3.086  -0.248  -5.288  1.00 97.54           H  
ATOM   1918 HG13 VAL A 118       3.453   0.880  -3.952  1.00 97.54           H  
ATOM   1919  CG2 VAL A 118       1.162  -0.401  -3.400  1.00 97.54           C  
ATOM   1920 HG21 VAL A 118       0.098  -0.580  -3.244  1.00 97.54           H  
ATOM   1921 HG22 VAL A 118       1.624  -0.096  -2.461  1.00 97.54           H  
ATOM   1922 HG23 VAL A 118       1.616  -1.331  -3.744  1.00 97.54           H  
ATOM   1923  N   PHE A 119       1.959   3.982  -4.944  1.00 96.61           N  
ATOM   1924  H   PHE A 119       2.520   3.953  -4.104  1.00 96.61           H  
ATOM   1925  CA  PHE A 119       2.288   5.010  -5.922  1.00 96.61           C  
ATOM   1926  HA  PHE A 119       1.603   4.960  -6.769  1.00 96.61           H  
ATOM   1927  C   PHE A 119       3.715   4.797  -6.428  1.00 96.61           C  
ATOM   1928  CB  PHE A 119       2.159   6.394  -5.275  1.00 96.61           C  
ATOM   1929  HB2 PHE A 119       2.944   6.497  -4.526  1.00 96.61           H  
ATOM   1930  HB3 PHE A 119       2.350   7.149  -6.037  1.00 96.61           H  
ATOM   1931  O   PHE A 119       4.649   4.695  -5.624  1.00 96.61           O  
ATOM   1932  CG  PHE A 119       0.828   6.684  -4.611  1.00 96.61           C  
ATOM   1933  CD1 PHE A 119      -0.159   7.388  -5.317  1.00 96.61           C  
ATOM   1934  HD1 PHE A 119       0.017   7.706  -6.335  1.00 96.61           H  
ATOM   1935  CD2 PHE A 119       0.581   6.281  -3.283  1.00 96.61           C  
ATOM   1936  HD2 PHE A 119       1.331   5.726  -2.738  1.00 96.61           H  
ATOM   1937  CE1 PHE A 119      -1.375   7.697  -4.694  1.00 96.61           C  
ATOM   1938  HE1 PHE A 119      -2.113   8.272  -5.233  1.00 96.61           H  
ATOM   1939  CE2 PHE A 119      -0.647   6.578  -2.667  1.00 96.61           C  
ATOM   1940  HE2 PHE A 119      -0.840   6.250  -1.657  1.00 96.61           H  
ATOM   1941  CZ  PHE A 119      -1.629   7.290  -3.375  1.00 96.61           C  
ATOM   1942  HZ  PHE A 119      -2.577   7.520  -2.911  1.00 96.61           H  
ATOM   1943  N   GLY A 120       3.882   4.765  -7.747  1.00 95.96           N  
ATOM   1944  H   GLY A 120       3.071   4.838  -8.344  1.00 95.96           H  
ATOM   1945  CA  GLY A 120       5.176   4.840  -8.412  1.00 95.96           C  
ATOM   1946  HA2 GLY A 120       5.205   4.117  -9.228  1.00 95.96           H  
ATOM   1947  HA3 GLY A 120       5.989   4.621  -7.719  1.00 95.96           H  
ATOM   1948  C   GLY A 120       5.364   6.224  -9.011  1.00 95.96           C  
ATOM   1949  O   GLY A 120       4.678   6.560  -9.968  1.00 95.96           O  
ATOM   1950  N   LEU A 121       6.287   7.007  -8.447  1.00 95.23           N  
ATOM   1951  H   LEU A 121       6.790   6.662  -7.641  1.00 95.23           H  
ATOM   1952  CA  LEU A 121       6.597   8.367  -8.894  1.00 95.23           C  
ATOM   1953  HA  LEU A 121       5.856   8.697  -9.622  1.00 95.23           H  
ATOM   1954  C   LEU A 121       7.974   8.406  -9.555  1.00 95.23           C  
ATOM   1955  CB  LEU A 121       6.569   9.329  -7.695  1.00 95.23           C  
ATOM   1956  HB2 LEU A 121       7.391   9.068  -7.029  1.00 95.23           H  
ATOM   1957  HB3 LEU A 121       6.745  10.338  -8.066  1.00 95.23           H  
ATOM   1958  O   LEU A 121       8.971   8.118  -8.893  1.00 95.23           O  
ATOM   1959  CG  LEU A 121       5.279   9.314  -6.869  1.00 95.23           C  
ATOM   1960  HG  LEU A 121       5.083   8.313  -6.485  1.00 95.23           H  
ATOM   1961  CD1 LEU A 121       5.421  10.255  -5.672  1.00 95.23           C  
ATOM   1962 HD11 LEU A 121       4.507  10.230  -5.080  1.00 95.23           H  
ATOM   1963 HD12 LEU A 121       6.256   9.925  -5.054  1.00 95.23           H  
ATOM   1964 HD13 LEU A 121       5.597  11.272  -6.025  1.00 95.23           H  
ATOM   1965  CD2 LEU A 121       4.093   9.776  -7.689  1.00 95.23           C  
ATOM   1966 HD21 LEU A 121       3.902   9.061  -8.490  1.00 95.23           H  
ATOM   1967 HD22 LEU A 121       4.300  10.747  -8.139  1.00 95.23           H  
ATOM   1968 HD23 LEU A 121       3.215   9.840  -7.046  1.00 95.23           H  
ATOM   1969  N   TYR A 122       8.058   8.764 -10.825  1.00 94.05           N  
ATOM   1970  H   TYR A 122       7.215   9.063 -11.293  1.00 94.05           H  
ATOM   1971  CA  TYR A 122       9.307   8.912 -11.548  1.00 94.05           C  
ATOM   1972  HA  TYR A 122       9.954   8.075 -11.287  1.00 94.05           H  
ATOM   1973  C   TYR A 122      10.017  10.213 -11.149  1.00 94.05           C  
ATOM   1974  CB  TYR A 122       9.031   8.833 -13.049  1.00 94.05           C  
ATOM   1975  HB2 TYR A 122       8.389   7.973 -13.244  1.00 94.05           H  
ATOM   1976  HB3 TYR A 122       8.488   9.725 -13.360  1.00 94.05           H  
ATOM   1977  O   TYR A 122       9.418  11.285 -11.068  1.00 94.05           O  
ATOM   1978  CG  TYR A 122      10.291   8.676 -13.873  1.00 94.05           C  
ATOM   1979  CD1 TYR A 122      10.797   9.764 -14.604  1.00 94.05           C  
ATOM   1980  HD1 TYR A 122      10.281  10.713 -14.582  1.00 94.05           H  
ATOM   1981  CD2 TYR A 122      10.974   7.444 -13.882  1.00 94.05           C  
ATOM   1982  HD2 TYR A 122      10.600   6.615 -13.300  1.00 94.05           H  
ATOM   1983  CE1 TYR A 122      11.971   9.620 -15.367  1.00 94.05           C  
ATOM   1984  HE1 TYR A 122      12.341  10.461 -15.934  1.00 94.05           H  
ATOM   1985  CE2 TYR A 122      12.152   7.296 -14.637  1.00 94.05           C  
ATOM   1986  HE2 TYR A 122      12.683   6.355 -14.640  1.00 94.05           H  
ATOM   1987  OH  TYR A 122      13.765   8.235 -16.149  1.00 94.05           O  
ATOM   1988  HH  TYR A 122      13.944   9.031 -16.654  1.00 94.05           H  
ATOM   1989  CZ  TYR A 122      12.648   8.382 -15.388  1.00 94.05           C  
ATOM   1990  N   GLN A 123      11.315  10.120 -10.864  1.00 90.10           N  
ATOM   1991  H   GLN A 123      11.753   9.211 -10.899  1.00 90.10           H  
ATOM   1992  CA  GLN A 123      12.140  11.255 -10.453  1.00 90.10           C  
ATOM   1993  HA  GLN A 123      11.493  12.086 -10.171  1.00 90.10           H  
ATOM   1994  C   GLN A 123      13.016  11.728 -11.616  1.00 90.10           C  
ATOM   1995  CB  GLN A 123      12.973  10.891  -9.215  1.00 90.10           C  
ATOM   1996  HB2 GLN A 123      13.659  10.079  -9.456  1.00 90.10           H  
ATOM   1997  HB3 GLN A 123      13.562  11.763  -8.932  1.00 90.10           H  
ATOM   1998  O   GLN A 123      13.913  11.004 -12.060  1.00 90.10           O  
ATOM   1999  CG  GLN A 123      12.096  10.478  -8.024  1.00 90.10           C  
ATOM   2000  HG2 GLN A 123      11.334  11.241  -7.859  1.00 90.10           H  
ATOM   2001  HG3 GLN A 123      11.591   9.537  -8.240  1.00 90.10           H  
ATOM   2002  CD  GLN A 123      12.919  10.300  -6.756  1.00 90.10           C  
ATOM   2003  NE2 GLN A 123      12.708  11.115  -5.745  1.00 90.10           N  
ATOM   2004 HE21 GLN A 123      13.427  11.054  -5.037  1.00 90.10           H  
ATOM   2005 HE22 GLN A 123      12.156  11.943  -5.915  1.00 90.10           H  
ATOM   2006  OE1 GLN A 123      13.775   9.446  -6.622  1.00 90.10           O  
ATOM   2007  N   TYR A 124      12.753  12.952 -12.080  1.00 86.84           N  
ATOM   2008  H   TYR A 124      11.986  13.455 -11.657  1.00 86.84           H  
ATOM   2009  CA  TYR A 124      13.474  13.655 -13.150  1.00 86.84           C  
ATOM   2010  HA  TYR A 124      13.638  12.954 -13.969  1.00 86.84           H  
ATOM   2011  C   TYR A 124      14.849  14.189 -12.740  1.00 86.84           C  
ATOM   2012  CB  TYR A 124      12.596  14.776 -13.712  1.00 86.84           C  
ATOM   2013  HB2 TYR A 124      13.176  15.350 -14.435  1.00 86.84           H  
ATOM   2014  HB3 TYR A 124      12.310  15.453 -12.907  1.00 86.84           H  
ATOM   2015  O   TYR A 124      15.056  14.443 -11.535  1.00 86.84           O  
ATOM   2016  CG  TYR A 124      11.364  14.242 -14.406  1.00 86.84           C  
ATOM   2017  CD1 TYR A 124      11.486  13.716 -15.704  1.00 86.84           C  
ATOM   2018  HD1 TYR A 124      12.439  13.745 -16.213  1.00 86.84           H  
ATOM   2019  CD2 TYR A 124      10.128  14.186 -13.731  1.00 86.84           C  
ATOM   2020  HD2 TYR A 124      10.038  14.567 -12.724  1.00 86.84           H  
ATOM   2021  CE1 TYR A 124      10.380  13.101 -16.311  1.00 86.84           C  
ATOM   2022  HE1 TYR A 124      10.462  12.651 -17.289  1.00 86.84           H  
ATOM   2023  CE2 TYR A 124       9.015  13.575 -14.344  1.00 86.84           C  
ATOM   2024  HE2 TYR A 124       8.081  13.460 -13.814  1.00 86.84           H  
ATOM   2025  OH  TYR A 124       8.186  12.246 -16.180  1.00 86.84           O  
ATOM   2026  HH  TYR A 124       7.385  12.723 -16.409  1.00 86.84           H  
ATOM   2027  CZ  TYR A 124       9.153  13.015 -15.630  1.00 86.84           C  
ATOM   2028  OXT TYR A 124      15.683  14.264 -13.671  1.00 86.84           O  
TER    2029      TYR A 124                                                       
END   
